# Supplementary material for: The word order of languages predicts native speakers’ working memory
Source: Sci Rep. 2019 Feb 4;9:1124. doi: 10.1038/s41598-018-37654-9 (PMC6362290; doi:10.1038/s41598-018-37654-9)
Supplement: Supplementary file 2 — Dataset 1 [file 41598_2018_37654_MOESM2_ESM.xlsx]

## Sheet: Data
Response	SM_WM	Branching_direction	Kind_of_Stimuli	Stimuli_position	Sex	Age	Number_Siblings	Residence	Educational_Level	Occupation	Monthly_income	Country_income	Knowledge_Opposite_Branching	Number_stimuli	Trial	Language	Participant_ID	Trial_ID
2	SM	Right	Num	initial	F	40	6	Village	5	3	518	115	0	5	1	Oshiwambo	1	1
1	SM	Right	Num	initial	F	40	6	Village	5	3	518	115	0	3	2	Oshiwambo	1	2
2	SM	Right	Num	initial	F	40	6	Village	5	3	518	115	0	6	3	Oshiwambo	1	3
1	SM	Right	Num	initial	F	40	6	Village	5	3	518	115	0	9	4	Oshiwambo	1	4
3	SM	Right	Num	initial	F	40	6	Village	5	3	518	115	0	8	5	Oshiwambo	1	5
2	SM	Right	Num	initial	F	40	6	Village	5	3	518	115	0	5	6	Oshiwambo	1	6
0	SM	Right	Num	initial	F	40	6	Village	5	3	518	115	0	6	7	Oshiwambo	1	7
1	SM	Right	Num	initial	F	40	6	Village	5	3	518	115	0	8	8	Oshiwambo	1	8
0	SM	Right	Num	initial	F	40	6	Village	5	3	518	115	0	3	9	Oshiwambo	1	9
3	SM	Right	Num	initial	F	40	6	Village	5	3	518	115	0	7	10	Oshiwambo	1	10
1	SM	Right	Num	initial	F	40	6	Village	5	3	518	115	0	9	11	Oshiwambo	1	11
2	SM	Right	Num	initial	F	40	6	Village	5	3	518	115	0	4	12	Oshiwambo	1	12
3	SM	Right	Num	initial	F	40	6	Village	5	3	518	115	0	7	13	Oshiwambo	1	13
2	SM	Right	Num	initial	F	40	6	Village	5	3	518	115	0	4	14	Oshiwambo	1	14
0	SM	Right	Num	initial	F	40	6	Village	5	3	518	115	0	7	15	Oshiwambo	1	15
3	SM	Right	Num	initial	F	40	6	Village	5	3	518	115	0	6	16	Oshiwambo	1	16
1	SM	Right	Num	initial	F	40	6	Village	5	3	518	115	0	3	17	Oshiwambo	1	17
1	SM	Right	Num	initial	F	40	6	Village	5	3	518	115	0	8	18	Oshiwambo	1	18
2	SM	Right	Num	initial	F	40	6	Village	5	3	518	115	0	5	19	Oshiwambo	1	19
2	SM	Right	Num	initial	F	40	6	Village	5	3	518	115	0	4	20	Oshiwambo	1	20
3	SM	Right	Num	initial	F	40	6	Village	5	3	518	115	0	9	21	Oshiwambo	1	21
0	SM	Right	Spa	initial	F	40	6	Village	5	3	518	115	0	3	1	Oshiwambo	1	22
2	SM	Right	Spa	initial	F	40	6	Village	5	3	518	115	0	7	2	Oshiwambo	1	23
2	SM	Right	Spa	initial	F	40	6	Village	5	3	518	115	0	4	3	Oshiwambo	1	24
0	SM	Right	Spa	initial	F	40	6	Village	5	3	518	115	0	2	4	Oshiwambo	1	25
0	SM	Right	Spa	initial	F	40	6	Village	5	3	518	115	0	5	5	Oshiwambo	1	26
0	SM	Right	Spa	initial	F	40	6	Village	5	3	518	115	0	3	6	Oshiwambo	1	27
0	SM	Right	Spa	initial	F	40	6	Village	5	3	518	115	0	6	7	Oshiwambo	1	28
2	SM	Right	Spa	initial	F	40	6	Village	5	3	518	115	0	7	8	Oshiwambo	1	29
0	SM	Right	Spa	initial	F	40	6	Village	5	3	518	115	0	4	9	Oshiwambo	1	30
0	SM	Right	Spa	initial	F	40	6	Village	5	3	518	115	0	2	10	Oshiwambo	1	31
2	SM	Right	Spa	initial	F	40	6	Village	5	3	518	115	0	5	11	Oshiwambo	1	32
0	SM	Right	Spa	initial	F	40	6	Village	5	3	518	115	0	3	12	Oshiwambo	1	33
2	SM	Right	Spa	initial	F	40	6	Village	5	3	518	115	0	6	13	Oshiwambo	1	34
0	SM	Right	Spa	initial	F	40	6	Village	5	3	518	115	0	2	14	Oshiwambo	1	35
1	SM	Right	Spa	initial	F	40	6	Village	5	3	518	115	0	4	15	Oshiwambo	1	36
1	SM	Right	Spa	initial	F	40	6	Village	5	3	518	115	0	5	16	Oshiwambo	1	37
1	SM	Right	Spa	initial	F	40	6	Village	5	3	518	115	0	6	17	Oshiwambo	1	38
0	SM	Right	Spa	initial	F	40	6	Village	5	3	518	115	0	7	18	Oshiwambo	1	39
3	SM	Right	Wor	initial	F	40	6	Village	5	3	518	115	0	6	1	Oshiwambo	1	40
1	SM	Right	Wor	initial	F	40	6	Village	5	3	518	115	0	2	2	Oshiwambo	1	41
1	SM	Right	Wor	initial	F	40	6	Village	5	3	518	115	0	3	3	Oshiwambo	1	42
0	SM	Right	Wor	initial	F	40	6	Village	5	3	518	115	0	4	4	Oshiwambo	1	43
1	SM	Right	Wor	initial	F	40	6	Village	5	3	518	115	0	2	5	Oshiwambo	1	44
1	SM	Right	Wor	initial	F	40	6	Village	5	3	518	115	0	7	6	Oshiwambo	1	45
0	SM	Right	Wor	initial	F	40	6	Village	5	3	518	115	0	5	7	Oshiwambo	1	46
1	SM	Right	Wor	initial	F	40	6	Village	5	3	518	115	0	3	8	Oshiwambo	1	47
0	SM	Right	Wor	initial	F	40	6	Village	5	3	518	115	0	6	9	Oshiwambo	1	48
1	SM	Right	Wor	initial	F	40	6	Village	5	3	518	115	0	5	10	Oshiwambo	1	49
2	SM	Right	Wor	initial	F	40	6	Village	5	3	518	115	0	4	11	Oshiwambo	1	50
1	SM	Right	Wor	initial	F	40	6	Village	5	3	518	115	0	7	12	Oshiwambo	1	51
1	SM	Right	Wor	initial	F	40	6	Village	5	3	518	115	0	2	13	Oshiwambo	1	52
1	SM	Right	Wor	initial	F	40	6	Village	5	3	518	115	0	3	14	Oshiwambo	1	53
2	SM	Right	Wor	initial	F	40	6	Village	5	3	518	115	0	5	15	Oshiwambo	1	54
2	SM	Right	Wor	initial	F	40	6	Village	5	3	518	115	0	4	16	Oshiwambo	1	55
2	SM	Right	Wor	initial	F	40	6	Village	5	3	518	115	0	7	17	Oshiwambo	1	56
1	SM	Right	Wor	initial	F	40	6	Village	5	3	518	115	0	6	18	Oshiwambo	1	57
2	WM	Right	Num	initial	F	40	6	Village	5	3	518	115	0	4	1	Oshiwambo	1	58
1	WM	Right	Num	initial	F	40	6	Village	5	3	518	115	0	2	2	Oshiwambo	1	59
1	WM	Right	Num	initial	F	40	6	Village	5	3	518	115	0	5	3	Oshiwambo	1	60
1	WM	Right	Num	initial	F	40	6	Village	5	3	518	115	0	3	4	Oshiwambo	1	61
0	WM	Right	Num	initial	F	40	6	Village	5	3	518	115	0	6	5	Oshiwambo	1	62
1	WM	Right	Num	initial	F	40	6	Village	5	3	518	115	0	3	6	Oshiwambo	1	63
0	WM	Right	Num	initial	F	40	6	Village	5	3	518	115	0	2	7	Oshiwambo	1	64
2	WM	Right	Num	initial	F	40	6	Village	5	3	518	115	0	4	8	Oshiwambo	1	65
1	WM	Right	Num	initial	F	40	6	Village	5	3	518	115	0	5	9	Oshiwambo	1	66
1	WM	Right	Num	initial	F	40	6	Village	5	3	518	115	0	6	10	Oshiwambo	1	67
1	WM	Right	Num	initial	F	40	6	Village	5	3	518	115	0	3	11	Oshiwambo	1	68
1	WM	Right	Num	initial	F	40	6	Village	5	3	518	115	0	5	12	Oshiwambo	1	69
0	WM	Right	Num	initial	F	40	6	Village	5	3	518	115	0	6	13	Oshiwambo	1	70
2	WM	Right	Num	initial	F	40	6	Village	5	3	518	115	0	4	14	Oshiwambo	1	71
1	WM	Right	Num	initial	F	40	6	Village	5	3	518	115	0	2	15	Oshiwambo	1	72
0	WM	Right	Spa	initial	F	40	6	Village	5	3	518	115	0	3	1	Oshiwambo	1	73
0	WM	Right	Spa	initial	F	40	6	Village	5	3	518	115	0	2	2	Oshiwambo	1	74
0	WM	Right	Spa	initial	F	40	6	Village	5	3	518	115	0	5	3	Oshiwambo	1	75
2	WM	Right	Spa	initial	F	40	6	Village	5	3	518	115	0	4	4	Oshiwambo	1	76
0	WM	Right	Spa	initial	F	40	6	Village	5	3	518	115	0	3	5	Oshiwambo	1	77
0	WM	Right	Spa	initial	F	40	6	Village	5	3	518	115	0	4	6	Oshiwambo	1	78
1	WM	Right	Spa	initial	F	40	6	Village	5	3	518	115	0	5	7	Oshiwambo	1	79
0	WM	Right	Spa	initial	F	40	6	Village	5	3	518	115	0	2	8	Oshiwambo	1	80
0	WM	Right	Spa	initial	F	40	6	Village	5	3	518	115	0	3	9	Oshiwambo	1	81
2	WM	Right	Spa	initial	F	40	6	Village	5	3	518	115	0	4	10	Oshiwambo	1	82
0	WM	Right	Spa	initial	F	40	6	Village	5	3	518	115	0	5	11	Oshiwambo	1	83
0	WM	Right	Spa	initial	F	40	6	Village	5	3	518	115	0	2	12	Oshiwambo	1	84
1	WM	Right	Wor	initial	F	40	6	Village	5	3	518	115	0	3	1	Oshiwambo	1	85
1	WM	Right	Wor	initial	F	40	6	Village	5	3	518	115	0	4	2	Oshiwambo	1	86
0	WM	Right	Wor	initial	F	40	6	Village	5	3	518	115	0	5	3	Oshiwambo	1	87
1	WM	Right	Wor	initial	F	40	6	Village	5	3	518	115	0	2	4	Oshiwambo	1	88
1	WM	Right	Wor	initial	F	40	6	Village	5	3	518	115	0	3	5	Oshiwambo	1	89
1	WM	Right	Wor	initial	F	40	6	Village	5	3	518	115	0	2	6	Oshiwambo	1	90
1	WM	Right	Wor	initial	F	40	6	Village	5	3	518	115	0	4	7	Oshiwambo	1	91
0	WM	Right	Wor	initial	F	40	6	Village	5	3	518	115	0	5	8	Oshiwambo	1	92
2	WM	Right	Wor	initial	F	40	6	Village	5	3	518	115	0	4	9	Oshiwambo	1	93
1	WM	Right	Wor	initial	F	40	6	Village	5	3	518	115	0	3	10	Oshiwambo	1	94
1	WM	Right	Wor	initial	F	40	6	Village	5	3	518	115	0	2	11	Oshiwambo	1	95
0	WM	Right	Wor	initial	F	40	6	Village	5	3	518	115	0	5	12	Oshiwambo	1	96
2	SM	Right	Num	initial	F	25	6	Village	7	3	420	115	0	5	1	Oshiwambo	2	97
1	SM	Right	Num	initial	F	25	6	Village	7	3	420	115	0	3	2	Oshiwambo	2	98
1	SM	Right	Num	initial	F	25	6	Village	7	3	420	115	0	6	3	Oshiwambo	2	99
1	SM	Right	Num	initial	F	25	6	Village	7	3	420	115	0	9	4	Oshiwambo	2	100
1	SM	Right	Num	initial	F	25	6	Village	7	3	420	115	0	8	5	Oshiwambo	2	101
2	SM	Right	Num	initial	F	25	6	Village	7	3	420	115	0	5	6	Oshiwambo	2	102
2	SM	Right	Num	initial	F	25	6	Village	7	3	420	115	0	6	7	Oshiwambo	2	103
2	SM	Right	Num	initial	F	25	6	Village	7	3	420	115	0	8	8	Oshiwambo	2	104
1	SM	Right	Num	initial	F	25	6	Village	7	3	420	115	0	3	9	Oshiwambo	2	105
1	SM	Right	Num	initial	F	25	6	Village	7	3	420	115	0	7	10	Oshiwambo	2	106
1	SM	Right	Num	initial	F	25	6	Village	7	3	420	115	0	9	11	Oshiwambo	2	107
2	SM	Right	Num	initial	F	25	6	Village	7	3	420	115	0	4	12	Oshiwambo	2	108
3	SM	Right	Num	initial	F	25	6	Village	7	3	420	115	0	7	13	Oshiwambo	2	109
2	SM	Right	Num	initial	F	25	6	Village	7	3	420	115	0	4	14	Oshiwambo	2	110
3	SM	Right	Num	initial	F	25	6	Village	7	3	420	115	0	7	15	Oshiwambo	2	111
2	SM	Right	Num	initial	F	25	6	Village	7	3	420	115	0	6	16	Oshiwambo	2	112
1	SM	Right	Num	initial	F	25	6	Village	7	3	420	115	0	3	17	Oshiwambo	2	113
0	SM	Right	Num	initial	F	25	6	Village	7	3	420	115	0	8	18	Oshiwambo	2	114
0	SM	Right	Num	initial	F	25	6	Village	7	3	420	115	0	5	19	Oshiwambo	2	115
2	SM	Right	Num	initial	F	25	6	Village	7	3	420	115	0	4	20	Oshiwambo	2	116
3	SM	Right	Num	initial	F	25	6	Village	7	3	420	115	0	9	21	Oshiwambo	2	117
0	SM	Right	Spa	initial	F	25	6	Village	7	3	420	115	0	3	1	Oshiwambo	2	118
0	SM	Right	Spa	initial	F	25	6	Village	7	3	420	115	0	7	2	Oshiwambo	2	119
0	SM	Right	Spa	initial	F	25	6	Village	7	3	420	115	0	4	3	Oshiwambo	2	120
1	SM	Right	Spa	initial	F	25	6	Village	7	3	420	115	0	2	4	Oshiwambo	2	121
0	SM	Right	Spa	initial	F	25	6	Village	7	3	420	115	0	5	5	Oshiwambo	2	122
1	SM	Right	Spa	initial	F	25	6	Village	7	3	420	115	0	3	6	Oshiwambo	2	123
1	SM	Right	Spa	initial	F	25	6	Village	7	3	420	115	0	6	7	Oshiwambo	2	124
2	SM	Right	Spa	initial	F	25	6	Village	7	3	420	115	0	7	8	Oshiwambo	2	125
1	SM	Right	Spa	initial	F	25	6	Village	7	3	420	115	0	4	9	Oshiwambo	2	126
1	SM	Right	Spa	initial	F	25	6	Village	7	3	420	115	0	2	10	Oshiwambo	2	127
1	SM	Right	Spa	initial	F	25	6	Village	7	3	420	115	0	5	11	Oshiwambo	2	128
1	SM	Right	Spa	initial	F	25	6	Village	7	3	420	115	0	3	12	Oshiwambo	2	129
2	SM	Right	Spa	initial	F	25	6	Village	7	3	420	115	0	6	13	Oshiwambo	2	130
1	SM	Right	Spa	initial	F	25	6	Village	7	3	420	115	0	2	14	Oshiwambo	2	131
2	SM	Right	Spa	initial	F	25	6	Village	7	3	420	115	0	4	15	Oshiwambo	2	132
2	SM	Right	Spa	initial	F	25	6	Village	7	3	420	115	0	5	16	Oshiwambo	2	133
1	SM	Right	Spa	initial	F	25	6	Village	7	3	420	115	0	6	17	Oshiwambo	2	134
2	SM	Right	Spa	initial	F	25	6	Village	7	3	420	115	0	7	18	Oshiwambo	2	135
1	SM	Right	Wor	initial	F	25	6	Village	7	3	420	115	0	6	1	Oshiwambo	2	136
1	SM	Right	Wor	initial	F	25	6	Village	7	3	420	115	0	2	2	Oshiwambo	2	137
1	SM	Right	Wor	initial	F	25	6	Village	7	3	420	115	0	3	3	Oshiwambo	2	138
2	SM	Right	Wor	initial	F	25	6	Village	7	3	420	115	0	4	4	Oshiwambo	2	139
1	SM	Right	Wor	initial	F	25	6	Village	7	3	420	115	0	2	5	Oshiwambo	2	140
0	SM	Right	Wor	initial	F	25	6	Village	7	3	420	115	0	7	6	Oshiwambo	2	141
0	SM	Right	Wor	initial	F	25	6	Village	7	3	420	115	0	5	7	Oshiwambo	2	142
1	SM	Right	Wor	initial	F	25	6	Village	7	3	420	115	0	3	8	Oshiwambo	2	143
2	SM	Right	Wor	initial	F	25	6	Village	7	3	420	115	0	6	9	Oshiwambo	2	144
1	SM	Right	Wor	initial	F	25	6	Village	7	3	420	115	0	5	10	Oshiwambo	2	145
0	SM	Right	Wor	initial	F	25	6	Village	7	3	420	115	0	4	11	Oshiwambo	2	146
0	SM	Right	Wor	initial	F	25	6	Village	7	3	420	115	0	7	12	Oshiwambo	2	147
1	SM	Right	Wor	initial	F	25	6	Village	7	3	420	115	0	2	13	Oshiwambo	2	148
1	SM	Right	Wor	initial	F	25	6	Village	7	3	420	115	0	3	14	Oshiwambo	2	149
0	SM	Right	Wor	initial	F	25	6	Village	7	3	420	115	0	5	15	Oshiwambo	2	150
1	SM	Right	Wor	initial	F	25	6	Village	7	3	420	115	0	4	16	Oshiwambo	2	151
0	SM	Right	Wor	initial	F	25	6	Village	7	3	420	115	0	7	17	Oshiwambo	2	152
0	SM	Right	Wor	initial	F	25	6	Village	7	3	420	115	0	6	18	Oshiwambo	2	153
2	WM	Right	Num	initial	F	25	6	Village	7	3	420	115	0	4	1	Oshiwambo	2	154
1	WM	Right	Num	initial	F	25	6	Village	7	3	420	115	0	2	2	Oshiwambo	2	155
1	WM	Right	Num	initial	F	25	6	Village	7	3	420	115	0	5	3	Oshiwambo	2	156
0	WM	Right	Num	initial	F	25	6	Village	7	3	420	115	0	3	4	Oshiwambo	2	157
0	WM	Right	Num	initial	F	25	6	Village	7	3	420	115	0	6	5	Oshiwambo	2	158
1	WM	Right	Num	initial	F	25	6	Village	7	3	420	115	0	3	6	Oshiwambo	2	159
1	WM	Right	Num	initial	F	25	6	Village	7	3	420	115	0	2	7	Oshiwambo	2	160
0	WM	Right	Num	initial	F	25	6	Village	7	3	420	115	0	4	8	Oshiwambo	2	161
2	WM	Right	Num	initial	F	25	6	Village	7	3	420	115	0	5	9	Oshiwambo	2	162
0	WM	Right	Num	initial	F	25	6	Village	7	3	420	115	0	6	10	Oshiwambo	2	163
1	WM	Right	Num	initial	F	25	6	Village	7	3	420	115	0	3	11	Oshiwambo	2	164
1	WM	Right	Num	initial	F	25	6	Village	7	3	420	115	0	5	12	Oshiwambo	2	165
1	WM	Right	Num	initial	F	25	6	Village	7	3	420	115	0	6	13	Oshiwambo	2	166
0	WM	Right	Num	initial	F	25	6	Village	7	3	420	115	0	4	14	Oshiwambo	2	167
1	WM	Right	Num	initial	F	25	6	Village	7	3	420	115	0	2	15	Oshiwambo	2	168
1	WM	Right	Spa	initial	F	25	6	Village	7	3	420	115	0	3	1	Oshiwambo	2	169
0	WM	Right	Spa	initial	F	25	6	Village	7	3	420	115	0	2	2	Oshiwambo	2	170
1	WM	Right	Spa	initial	F	25	6	Village	7	3	420	115	0	5	3	Oshiwambo	2	171
2	WM	Right	Spa	initial	F	25	6	Village	7	3	420	115	0	4	4	Oshiwambo	2	172
0	WM	Right	Spa	initial	F	25	6	Village	7	3	420	115	0	3	5	Oshiwambo	2	173
1	WM	Right	Spa	initial	F	25	6	Village	7	3	420	115	0	4	6	Oshiwambo	2	174
1	WM	Right	Spa	initial	F	25	6	Village	7	3	420	115	0	5	7	Oshiwambo	2	175
1	WM	Right	Spa	initial	F	25	6	Village	7	3	420	115	0	2	8	Oshiwambo	2	176
0	WM	Right	Spa	initial	F	25	6	Village	7	3	420	115	0	3	9	Oshiwambo	2	177
0	WM	Right	Spa	initial	F	25	6	Village	7	3	420	115	0	4	10	Oshiwambo	2	178
0	WM	Right	Spa	initial	F	25	6	Village	7	3	420	115	0	5	11	Oshiwambo	2	179
0	WM	Right	Spa	initial	F	25	6	Village	7	3	420	115	0	2	12	Oshiwambo	2	180
1	WM	Right	Wor	initial	F	25	6	Village	7	3	420	115	0	3	1	Oshiwambo	2	181
1	WM	Right	Wor	initial	F	25	6	Village	7	3	420	115	0	4	2	Oshiwambo	2	182
0	WM	Right	Wor	initial	F	25	6	Village	7	3	420	115	0	5	3	Oshiwambo	2	183
1	WM	Right	Wor	initial	F	25	6	Village	7	3	420	115	0	2	4	Oshiwambo	2	184
1	WM	Right	Wor	initial	F	25	6	Village	7	3	420	115	0	3	5	Oshiwambo	2	185
1	WM	Right	Wor	initial	F	25	6	Village	7	3	420	115	0	2	6	Oshiwambo	2	186
1	WM	Right	Wor	initial	F	25	6	Village	7	3	420	115	0	4	7	Oshiwambo	2	187
2	WM	Right	Wor	initial	F	25	6	Village	7	3	420	115	0	5	8	Oshiwambo	2	188
0	WM	Right	Wor	initial	F	25	6	Village	7	3	420	115	0	4	9	Oshiwambo	2	189
0	WM	Right	Wor	initial	F	25	6	Village	7	3	420	115	0	3	10	Oshiwambo	2	190
1	WM	Right	Wor	initial	F	25	6	Village	7	3	420	115	0	2	11	Oshiwambo	2	191
0	WM	Right	Wor	initial	F	25	6	Village	7	3	420	115	0	5	12	Oshiwambo	2	192
2	SM	Right	Num	initial	F	39	11	Village	4	0	0	115	0	5	1	Oshiwambo	3	193
1	SM	Right	Num	initial	F	39	11	Village	4	0	0	115	0	3	2	Oshiwambo	3	194
1	SM	Right	Num	initial	F	39	11	Village	4	0	0	115	0	6	3	Oshiwambo	3	195
1	SM	Right	Num	initial	F	39	11	Village	4	0	0	115	0	9	4	Oshiwambo	3	196
1	SM	Right	Num	initial	F	39	11	Village	4	0	0	115	0	8	5	Oshiwambo	3	197
1	SM	Right	Num	initial	F	39	11	Village	4	0	0	115	0	5	6	Oshiwambo	3	198
1	SM	Right	Num	initial	F	39	11	Village	4	0	0	115	0	6	7	Oshiwambo	3	199
0	SM	Right	Num	initial	F	39	11	Village	4	0	0	115	0	8	8	Oshiwambo	3	200
1	SM	Right	Num	initial	F	39	11	Village	4	0	0	115	0	3	9	Oshiwambo	3	201
1	SM	Right	Num	initial	F	39	11	Village	4	0	0	115	0	7	10	Oshiwambo	3	202
1	SM	Right	Num	initial	F	39	11	Village	4	0	0	115	0	9	11	Oshiwambo	3	203
2	SM	Right	Num	initial	F	39	11	Village	4	0	0	115	0	4	12	Oshiwambo	3	204
1	SM	Right	Num	initial	F	39	11	Village	4	0	0	115	0	7	13	Oshiwambo	3	205
0	SM	Right	Num	initial	F	39	11	Village	4	0	0	115	0	4	14	Oshiwambo	3	206
0	SM	Right	Num	initial	F	39	11	Village	4	0	0	115	0	7	15	Oshiwambo	3	207
0	SM	Right	Num	initial	F	39	11	Village	4	0	0	115	0	6	16	Oshiwambo	3	208
1	SM	Right	Num	initial	F	39	11	Village	4	0	0	115	0	3	17	Oshiwambo	3	209
1	SM	Right	Num	initial	F	39	11	Village	4	0	0	115	0	8	18	Oshiwambo	3	210
2	SM	Right	Num	initial	F	39	11	Village	4	0	0	115	0	5	19	Oshiwambo	3	211
2	SM	Right	Num	initial	F	39	11	Village	4	0	0	115	0	4	20	Oshiwambo	3	212
1	SM	Right	Num	initial	F	39	11	Village	4	0	0	115	0	9	21	Oshiwambo	3	213
0	SM	Right	Spa	initial	F	39	11	Village	4	0	0	115	0	3	1	Oshiwambo	3	214
1	SM	Right	Spa	initial	F	39	11	Village	4	0	0	115	0	7	2	Oshiwambo	3	215
0	SM	Right	Spa	initial	F	39	11	Village	4	0	0	115	0	4	3	Oshiwambo	3	216
0	SM	Right	Spa	initial	F	39	11	Village	4	0	0	115	0	2	4	Oshiwambo	3	217
0	SM	Right	Spa	initial	F	39	11	Village	4	0	0	115	0	5	5	Oshiwambo	3	218
1	SM	Right	Spa	initial	F	39	11	Village	4	0	0	115	0	3	6	Oshiwambo	3	219
1	SM	Right	Spa	initial	F	39	11	Village	4	0	0	115	0	6	7	Oshiwambo	3	220
0	SM	Right	Spa	initial	F	39	11	Village	4	0	0	115	0	7	8	Oshiwambo	3	221
0	SM	Right	Spa	initial	F	39	11	Village	4	0	0	115	0	4	9	Oshiwambo	3	222
1	SM	Right	Spa	initial	F	39	11	Village	4	0	0	115	0	2	10	Oshiwambo	3	223
0	SM	Right	Spa	initial	F	39	11	Village	4	0	0	115	0	5	11	Oshiwambo	3	224
0	SM	Right	Spa	initial	F	39	11	Village	4	0	0	115	0	3	12	Oshiwambo	3	225
1	SM	Right	Spa	initial	F	39	11	Village	4	0	0	115	0	6	13	Oshiwambo	3	226
1	SM	Right	Spa	initial	F	39	11	Village	4	0	0	115	0	2	14	Oshiwambo	3	227
0	SM	Right	Spa	initial	F	39	11	Village	4	0	0	115	0	4	15	Oshiwambo	3	228
1	SM	Right	Spa	initial	F	39	11	Village	4	0	0	115	0	5	16	Oshiwambo	3	229
0	SM	Right	Spa	initial	F	39	11	Village	4	0	0	115	0	6	17	Oshiwambo	3	230
0	SM	Right	Spa	initial	F	39	11	Village	4	0	0	115	0	7	18	Oshiwambo	3	231
0	SM	Right	Wor	initial	F	39	11	Village	4	0	0	115	0	6	1	Oshiwambo	3	232
1	SM	Right	Wor	initial	F	39	11	Village	4	0	0	115	0	2	2	Oshiwambo	3	233
1	SM	Right	Wor	initial	F	39	11	Village	4	0	0	115	0	3	3	Oshiwambo	3	234
2	SM	Right	Wor	initial	F	39	11	Village	4	0	0	115	0	4	4	Oshiwambo	3	235
1	SM	Right	Wor	initial	F	39	11	Village	4	0	0	115	0	2	5	Oshiwambo	3	236
2	SM	Right	Wor	initial	F	39	11	Village	4	0	0	115	0	7	6	Oshiwambo	3	237
0	SM	Right	Wor	initial	F	39	11	Village	4	0	0	115	0	5	7	Oshiwambo	3	238
1	SM	Right	Wor	initial	F	39	11	Village	4	0	0	115	0	3	8	Oshiwambo	3	239
0	SM	Right	Wor	initial	F	39	11	Village	4	0	0	115	0	6	9	Oshiwambo	3	240
1	SM	Right	Wor	initial	F	39	11	Village	4	0	0	115	0	5	10	Oshiwambo	3	241
1	SM	Right	Wor	initial	F	39	11	Village	4	0	0	115	0	4	11	Oshiwambo	3	242
1	SM	Right	Wor	initial	F	39	11	Village	4	0	0	115	0	7	12	Oshiwambo	3	243
1	SM	Right	Wor	initial	F	39	11	Village	4	0	0	115	0	2	13	Oshiwambo	3	244
1	SM	Right	Wor	initial	F	39	11	Village	4	0	0	115	0	3	14	Oshiwambo	3	245
1	SM	Right	Wor	initial	F	39	11	Village	4	0	0	115	0	5	15	Oshiwambo	3	246
0	SM	Right	Wor	initial	F	39	11	Village	4	0	0	115	0	4	16	Oshiwambo	3	247
1	SM	Right	Wor	initial	F	39	11	Village	4	0	0	115	0	7	17	Oshiwambo	3	248
2	SM	Right	Wor	initial	F	39	11	Village	4	0	0	115	0	6	18	Oshiwambo	3	249
1	WM	Right	Num	initial	F	39	11	Village	4	0	0	115	0	4	1	Oshiwambo	3	250
1	WM	Right	Num	initial	F	39	11	Village	4	0	0	115	0	2	2	Oshiwambo	3	251
0	WM	Right	Num	initial	F	39	11	Village	4	0	0	115	0	5	3	Oshiwambo	3	252
0	WM	Right	Num	initial	F	39	11	Village	4	0	0	115	0	3	4	Oshiwambo	3	253
0	WM	Right	Num	initial	F	39	11	Village	4	0	0	115	0	6	5	Oshiwambo	3	254
0	WM	Right	Num	initial	F	39	11	Village	4	0	0	115	0	3	6	Oshiwambo	3	255
1	WM	Right	Num	initial	F	39	11	Village	4	0	0	115	0	2	7	Oshiwambo	3	256
0	WM	Right	Num	initial	F	39	11	Village	4	0	0	115	0	4	8	Oshiwambo	3	257
0	WM	Right	Num	initial	F	39	11	Village	4	0	0	115	0	5	9	Oshiwambo	3	258
2	WM	Right	Num	initial	F	39	11	Village	4	0	0	115	0	6	10	Oshiwambo	3	259
0	WM	Right	Num	initial	F	39	11	Village	4	0	0	115	0	3	11	Oshiwambo	3	260
0	WM	Right	Num	initial	F	39	11	Village	4	0	0	115	0	5	12	Oshiwambo	3	261
0	WM	Right	Num	initial	F	39	11	Village	4	0	0	115	0	6	13	Oshiwambo	3	262
1	WM	Right	Num	initial	F	39	11	Village	4	0	0	115	0	4	14	Oshiwambo	3	263
0	WM	Right	Num	initial	F	39	11	Village	4	0	0	115	0	2	15	Oshiwambo	3	264
0	WM	Right	Spa	initial	F	39	11	Village	4	0	0	115	0	3	1	Oshiwambo	3	265
0	WM	Right	Spa	initial	F	39	11	Village	4	0	0	115	0	2	2	Oshiwambo	3	266
0	WM	Right	Spa	initial	F	39	11	Village	4	0	0	115	0	5	3	Oshiwambo	3	267
0	WM	Right	Spa	initial	F	39	11	Village	4	0	0	115	0	4	4	Oshiwambo	3	268
1	WM	Right	Spa	initial	F	39	11	Village	4	0	0	115	0	3	5	Oshiwambo	3	269
1	WM	Right	Spa	initial	F	39	11	Village	4	0	0	115	0	4	6	Oshiwambo	3	270
2	WM	Right	Spa	initial	F	39	11	Village	4	0	0	115	0	5	7	Oshiwambo	3	271
0	WM	Right	Spa	initial	F	39	11	Village	4	0	0	115	0	2	8	Oshiwambo	3	272
0	WM	Right	Spa	initial	F	39	11	Village	4	0	0	115	0	3	9	Oshiwambo	3	273
0	WM	Right	Spa	initial	F	39	11	Village	4	0	0	115	0	4	10	Oshiwambo	3	274
0	WM	Right	Spa	initial	F	39	11	Village	4	0	0	115	0	5	11	Oshiwambo	3	275
1	WM	Right	Spa	initial	F	39	11	Village	4	0	0	115	0	2	12	Oshiwambo	3	276
0	WM	Right	Wor	initial	F	39	11	Village	4	0	0	115	0	3	1	Oshiwambo	3	277
1	WM	Right	Wor	initial	F	39	11	Village	4	0	0	115	0	4	2	Oshiwambo	3	278
0	WM	Right	Wor	initial	F	39	11	Village	4	0	0	115	0	5	3	Oshiwambo	3	279
0	WM	Right	Wor	initial	F	39	11	Village	4	0	0	115	0	2	4	Oshiwambo	3	280
1	WM	Right	Wor	initial	F	39	11	Village	4	0	0	115	0	3	5	Oshiwambo	3	281
0	WM	Right	Wor	initial	F	39	11	Village	4	0	0	115	0	2	6	Oshiwambo	3	282
1	WM	Right	Wor	initial	F	39	11	Village	4	0	0	115	0	4	7	Oshiwambo	3	283
1	WM	Right	Wor	initial	F	39	11	Village	4	0	0	115	0	5	8	Oshiwambo	3	284
2	WM	Right	Wor	initial	F	39	11	Village	4	0	0	115	0	4	9	Oshiwambo	3	285
1	WM	Right	Wor	initial	F	39	11	Village	4	0	0	115	0	3	10	Oshiwambo	3	286
1	WM	Right	Wor	initial	F	39	11	Village	4	0	0	115	0	2	11	Oshiwambo	3	287
1	WM	Right	Wor	initial	F	39	11	Village	4	0	0	115	0	5	12	Oshiwambo	3	288
2	SM	Right	Num	initial	F	39	8	Village	4	0	0	115	0	5	1	Oshiwambo	4	289
1	SM	Right	Num	initial	F	39	8	Village	4	0	0	115	0	3	2	Oshiwambo	4	290
1	SM	Right	Num	initial	F	39	8	Village	4	0	0	115	0	6	3	Oshiwambo	4	291
3	SM	Right	Num	initial	F	39	8	Village	4	0	0	115	0	9	4	Oshiwambo	4	292
3	SM	Right	Num	initial	F	39	8	Village	4	0	0	115	0	8	5	Oshiwambo	4	293
0	SM	Right	Num	initial	F	39	8	Village	4	0	0	115	0	5	6	Oshiwambo	4	294
1	SM	Right	Num	initial	F	39	8	Village	4	0	0	115	0	6	7	Oshiwambo	4	295
2	SM	Right	Num	initial	F	39	8	Village	4	0	0	115	0	8	8	Oshiwambo	4	296
1	SM	Right	Num	initial	F	39	8	Village	4	0	0	115	0	3	9	Oshiwambo	4	297
1	SM	Right	Num	initial	F	39	8	Village	4	0	0	115	0	7	10	Oshiwambo	4	298
2	SM	Right	Num	initial	F	39	8	Village	4	0	0	115	0	9	11	Oshiwambo	4	299
2	SM	Right	Num	initial	F	39	8	Village	4	0	0	115	0	4	12	Oshiwambo	4	300
2	SM	Right	Num	initial	F	39	8	Village	4	0	0	115	0	7	13	Oshiwambo	4	301
2	SM	Right	Num	initial	F	39	8	Village	4	0	0	115	0	4	14	Oshiwambo	4	302
1	SM	Right	Num	initial	F	39	8	Village	4	0	0	115	0	7	15	Oshiwambo	4	303
2	SM	Right	Num	initial	F	39	8	Village	4	0	0	115	0	6	16	Oshiwambo	4	304
0	SM	Right	Num	initial	F	39	8	Village	4	0	0	115	0	3	17	Oshiwambo	4	305
1	SM	Right	Num	initial	F	39	8	Village	4	0	0	115	0	8	18	Oshiwambo	4	306
2	SM	Right	Num	initial	F	39	8	Village	4	0	0	115	0	5	19	Oshiwambo	4	307
2	SM	Right	Num	initial	F	39	8	Village	4	0	0	115	0	4	20	Oshiwambo	4	308
2	SM	Right	Num	initial	F	39	8	Village	4	0	0	115	0	9	21	Oshiwambo	4	309
1	SM	Right	Spa	initial	F	39	8	Village	4	0	0	115	0	3	1	Oshiwambo	4	310
0	SM	Right	Spa	initial	F	39	8	Village	4	0	0	115	0	7	2	Oshiwambo	4	311
1	SM	Right	Spa	initial	F	39	8	Village	4	0	0	115	0	4	3	Oshiwambo	4	312
1	SM	Right	Spa	initial	F	39	8	Village	4	0	0	115	0	2	4	Oshiwambo	4	313
1	SM	Right	Spa	initial	F	39	8	Village	4	0	0	115	0	5	5	Oshiwambo	4	314
0	SM	Right	Spa	initial	F	39	8	Village	4	0	0	115	0	3	6	Oshiwambo	4	315
0	SM	Right	Spa	initial	F	39	8	Village	4	0	0	115	0	6	7	Oshiwambo	4	316
2	SM	Right	Spa	initial	F	39	8	Village	4	0	0	115	0	7	8	Oshiwambo	4	317
0	SM	Right	Spa	initial	F	39	8	Village	4	0	0	115	0	4	9	Oshiwambo	4	318
1	SM	Right	Spa	initial	F	39	8	Village	4	0	0	115	0	2	10	Oshiwambo	4	319
0	SM	Right	Spa	initial	F	39	8	Village	4	0	0	115	0	5	11	Oshiwambo	4	320
1	SM	Right	Spa	initial	F	39	8	Village	4	0	0	115	0	3	12	Oshiwambo	4	321
1	SM	Right	Spa	initial	F	39	8	Village	4	0	0	115	0	6	13	Oshiwambo	4	322
1	SM	Right	Spa	initial	F	39	8	Village	4	0	0	115	0	2	14	Oshiwambo	4	323
1	SM	Right	Spa	initial	F	39	8	Village	4	0	0	115	0	4	15	Oshiwambo	4	324
1	SM	Right	Spa	initial	F	39	8	Village	4	0	0	115	0	5	16	Oshiwambo	4	325
0	SM	Right	Spa	initial	F	39	8	Village	4	0	0	115	0	6	17	Oshiwambo	4	326
0	SM	Right	Spa	initial	F	39	8	Village	4	0	0	115	0	7	18	Oshiwambo	4	327
0	SM	Right	Wor	initial	F	39	8	Village	4	0	0	115	0	6	1	Oshiwambo	4	328
1	SM	Right	Wor	initial	F	39	8	Village	4	0	0	115	0	2	2	Oshiwambo	4	329
1	SM	Right	Wor	initial	F	39	8	Village	4	0	0	115	0	3	3	Oshiwambo	4	330
0	SM	Right	Wor	initial	F	39	8	Village	4	0	0	115	0	4	4	Oshiwambo	4	331
1	SM	Right	Wor	initial	F	39	8	Village	4	0	0	115	0	2	5	Oshiwambo	4	332
0	SM	Right	Wor	initial	F	39	8	Village	4	0	0	115	0	7	6	Oshiwambo	4	333
1	SM	Right	Wor	initial	F	39	8	Village	4	0	0	115	0	5	7	Oshiwambo	4	334
1	SM	Right	Wor	initial	F	39	8	Village	4	0	0	115	0	3	8	Oshiwambo	4	335
1	SM	Right	Wor	initial	F	39	8	Village	4	0	0	115	0	6	9	Oshiwambo	4	336
0	SM	Right	Wor	initial	F	39	8	Village	4	0	0	115	0	5	10	Oshiwambo	4	337
0	SM	Right	Wor	initial	F	39	8	Village	4	0	0	115	0	4	11	Oshiwambo	4	338
0	SM	Right	Wor	initial	F	39	8	Village	4	0	0	115	0	7	12	Oshiwambo	4	339
1	SM	Right	Wor	initial	F	39	8	Village	4	0	0	115	0	2	13	Oshiwambo	4	340
1	SM	Right	Wor	initial	F	39	8	Village	4	0	0	115	0	3	14	Oshiwambo	4	341
1	SM	Right	Wor	initial	F	39	8	Village	4	0	0	115	0	5	15	Oshiwambo	4	342
0	SM	Right	Wor	initial	F	39	8	Village	4	0	0	115	0	4	16	Oshiwambo	4	343
1	SM	Right	Wor	initial	F	39	8	Village	4	0	0	115	0	7	17	Oshiwambo	4	344
0	SM	Right	Wor	initial	F	39	8	Village	4	0	0	115	0	6	18	Oshiwambo	4	345
0	WM	Right	Num	initial	F	39	8	Village	4	0	0	115	0	4	1	Oshiwambo	4	346
1	WM	Right	Num	initial	F	39	8	Village	4	0	0	115	0	2	2	Oshiwambo	4	347
1	WM	Right	Num	initial	F	39	8	Village	4	0	0	115	0	5	3	Oshiwambo	4	348
0	WM	Right	Num	initial	F	39	8	Village	4	0	0	115	0	3	4	Oshiwambo	4	349
0	WM	Right	Num	initial	F	39	8	Village	4	0	0	115	0	6	5	Oshiwambo	4	350
0	WM	Right	Num	initial	F	39	8	Village	4	0	0	115	0	3	6	Oshiwambo	4	351
0	WM	Right	Num	initial	F	39	8	Village	4	0	0	115	0	2	7	Oshiwambo	4	352
0	WM	Right	Num	initial	F	39	8	Village	4	0	0	115	0	4	8	Oshiwambo	4	353
0	WM	Right	Num	initial	F	39	8	Village	4	0	0	115	0	5	9	Oshiwambo	4	354
2	WM	Right	Num	initial	F	39	8	Village	4	0	0	115	0	6	10	Oshiwambo	4	355
0	WM	Right	Num	initial	F	39	8	Village	4	0	0	115	0	3	11	Oshiwambo	4	356
0	WM	Right	Num	initial	F	39	8	Village	4	0	0	115	0	5	12	Oshiwambo	4	357
0	WM	Right	Num	initial	F	39	8	Village	4	0	0	115	0	6	13	Oshiwambo	4	358
0	WM	Right	Num	initial	F	39	8	Village	4	0	0	115	0	4	14	Oshiwambo	4	359
0	WM	Right	Num	initial	F	39	8	Village	4	0	0	115	0	2	15	Oshiwambo	4	360
1	WM	Right	Spa	initial	F	39	8	Village	4	0	0	115	0	3	1	Oshiwambo	4	361
0	WM	Right	Spa	initial	F	39	8	Village	4	0	0	115	0	2	2	Oshiwambo	4	362
1	WM	Right	Spa	initial	F	39	8	Village	4	0	0	115	0	5	3	Oshiwambo	4	363
2	WM	Right	Spa	initial	F	39	8	Village	4	0	0	115	0	4	4	Oshiwambo	4	364
1	WM	Right	Spa	initial	F	39	8	Village	4	0	0	115	0	3	5	Oshiwambo	4	365
0	WM	Right	Spa	initial	F	39	8	Village	4	0	0	115	0	4	6	Oshiwambo	4	366
0	WM	Right	Spa	initial	F	39	8	Village	4	0	0	115	0	5	7	Oshiwambo	4	367
0	WM	Right	Spa	initial	F	39	8	Village	4	0	0	115	0	2	8	Oshiwambo	4	368
1	WM	Right	Spa	initial	F	39	8	Village	4	0	0	115	0	3	9	Oshiwambo	4	369
0	WM	Right	Spa	initial	F	39	8	Village	4	0	0	115	0	4	10	Oshiwambo	4	370
0	WM	Right	Spa	initial	F	39	8	Village	4	0	0	115	0	5	11	Oshiwambo	4	371
0	WM	Right	Spa	initial	F	39	8	Village	4	0	0	115	0	2	12	Oshiwambo	4	372
0	WM	Right	Wor	initial	F	39	8	Village	4	0	0	115	0	3	1	Oshiwambo	4	373
0	WM	Right	Wor	initial	F	39	8	Village	4	0	0	115	0	4	2	Oshiwambo	4	374
0	WM	Right	Wor	initial	F	39	8	Village	4	0	0	115	0	5	3	Oshiwambo	4	375
0	WM	Right	Wor	initial	F	39	8	Village	4	0	0	115	0	2	4	Oshiwambo	4	376
0	WM	Right	Wor	initial	F	39	8	Village	4	0	0	115	0	3	5	Oshiwambo	4	377
0	WM	Right	Wor	initial	F	39	8	Village	4	0	0	115	0	2	6	Oshiwambo	4	378
0	WM	Right	Wor	initial	F	39	8	Village	4	0	0	115	0	4	7	Oshiwambo	4	379
0	WM	Right	Wor	initial	F	39	8	Village	4	0	0	115	0	5	8	Oshiwambo	4	380
0	WM	Right	Wor	initial	F	39	8	Village	4	0	0	115	0	4	9	Oshiwambo	4	381
0	WM	Right	Wor	initial	F	39	8	Village	4	0	0	115	0	3	10	Oshiwambo	4	382
0	WM	Right	Wor	initial	F	39	8	Village	4	0	0	115	0	2	11	Oshiwambo	4	383
0	WM	Right	Wor	initial	F	39	8	Village	4	0	0	115	0	5	12	Oshiwambo	4	384
2	SM	Right	Num	initial	F	39	7	Village	3	2	162	115	0	5	1	Oshiwambo	5	385
1	SM	Right	Num	initial	F	39	7	Village	3	2	162	115	0	3	2	Oshiwambo	5	386
1	SM	Right	Num	initial	F	39	7	Village	3	2	162	115	0	6	3	Oshiwambo	5	387
2	SM	Right	Num	initial	F	39	7	Village	3	2	162	115	0	9	4	Oshiwambo	5	388
0	SM	Right	Num	initial	F	39	7	Village	3	2	162	115	0	8	5	Oshiwambo	5	389
2	SM	Right	Num	initial	F	39	7	Village	3	2	162	115	0	5	6	Oshiwambo	5	390
0	SM	Right	Num	initial	F	39	7	Village	3	2	162	115	0	6	7	Oshiwambo	5	391
1	SM	Right	Num	initial	F	39	7	Village	3	2	162	115	0	8	8	Oshiwambo	5	392
1	SM	Right	Num	initial	F	39	7	Village	3	2	162	115	0	3	9	Oshiwambo	5	393
0	SM	Right	Num	initial	F	39	7	Village	3	2	162	115	0	7	10	Oshiwambo	5	394
0	SM	Right	Num	initial	F	39	7	Village	3	2	162	115	0	9	11	Oshiwambo	5	395
2	SM	Right	Num	initial	F	39	7	Village	3	2	162	115	0	4	12	Oshiwambo	5	396
0	SM	Right	Num	initial	F	39	7	Village	3	2	162	115	0	7	13	Oshiwambo	5	397
0	SM	Right	Num	initial	F	39	7	Village	3	2	162	115	0	4	14	Oshiwambo	5	398
0	SM	Right	Num	initial	F	39	7	Village	3	2	162	115	0	7	15	Oshiwambo	5	399
1	SM	Right	Num	initial	F	39	7	Village	3	2	162	115	0	6	16	Oshiwambo	5	400
1	SM	Right	Num	initial	F	39	7	Village	3	2	162	115	0	3	17	Oshiwambo	5	401
0	SM	Right	Num	initial	F	39	7	Village	3	2	162	115	0	8	18	Oshiwambo	5	402
0	SM	Right	Num	initial	F	39	7	Village	3	2	162	115	0	5	19	Oshiwambo	5	403
0	SM	Right	Num	initial	F	39	7	Village	3	2	162	115	0	4	20	Oshiwambo	5	404
2	SM	Right	Num	initial	F	39	7	Village	3	2	162	115	0	9	21	Oshiwambo	5	405
1	SM	Right	Spa	initial	F	39	7	Village	3	2	162	115	0	3	1	Oshiwambo	5	406
0	SM	Right	Spa	initial	F	39	7	Village	3	2	162	115	0	7	2	Oshiwambo	5	407
1	SM	Right	Spa	initial	F	39	7	Village	3	2	162	115	0	4	3	Oshiwambo	5	408
1	SM	Right	Spa	initial	F	39	7	Village	3	2	162	115	0	2	4	Oshiwambo	5	409
0	SM	Right	Spa	initial	F	39	7	Village	3	2	162	115	0	5	5	Oshiwambo	5	410
0	SM	Right	Spa	initial	F	39	7	Village	3	2	162	115	0	3	6	Oshiwambo	5	411
0	SM	Right	Spa	initial	F	39	7	Village	3	2	162	115	0	6	7	Oshiwambo	5	412
0	SM	Right	Spa	initial	F	39	7	Village	3	2	162	115	0	7	8	Oshiwambo	5	413
0	SM	Right	Spa	initial	F	39	7	Village	3	2	162	115	0	4	9	Oshiwambo	5	414
0	SM	Right	Spa	initial	F	39	7	Village	3	2	162	115	0	2	10	Oshiwambo	5	415
1	SM	Right	Spa	initial	F	39	7	Village	3	2	162	115	0	5	11	Oshiwambo	5	416
0	SM	Right	Spa	initial	F	39	7	Village	3	2	162	115	0	3	12	Oshiwambo	5	417
0	SM	Right	Spa	initial	F	39	7	Village	3	2	162	115	0	6	13	Oshiwambo	5	418
0	SM	Right	Spa	initial	F	39	7	Village	3	2	162	115	0	2	14	Oshiwambo	5	419
0	SM	Right	Spa	initial	F	39	7	Village	3	2	162	115	0	4	15	Oshiwambo	5	420
0	SM	Right	Spa	initial	F	39	7	Village	3	2	162	115	0	5	16	Oshiwambo	5	421
0	SM	Right	Spa	initial	F	39	7	Village	3	2	162	115	0	6	17	Oshiwambo	5	422
0	SM	Right	Spa	initial	F	39	7	Village	3	2	162	115	0	7	18	Oshiwambo	5	423
0	SM	Right	Wor	initial	F	39	7	Village	3	2	162	115	0	6	1	Oshiwambo	5	424
1	SM	Right	Wor	initial	F	39	7	Village	3	2	162	115	0	2	2	Oshiwambo	5	425
1	SM	Right	Wor	initial	F	39	7	Village	3	2	162	115	0	3	3	Oshiwambo	5	426
1	SM	Right	Wor	initial	F	39	7	Village	3	2	162	115	0	4	4	Oshiwambo	5	427
1	SM	Right	Wor	initial	F	39	7	Village	3	2	162	115	0	2	5	Oshiwambo	5	428
0	SM	Right	Wor	initial	F	39	7	Village	3	2	162	115	0	7	6	Oshiwambo	5	429
0	SM	Right	Wor	initial	F	39	7	Village	3	2	162	115	0	5	7	Oshiwambo	5	430
1	SM	Right	Wor	initial	F	39	7	Village	3	2	162	115	0	3	8	Oshiwambo	5	431
0	SM	Right	Wor	initial	F	39	7	Village	3	2	162	115	0	6	9	Oshiwambo	5	432
0	SM	Right	Wor	initial	F	39	7	Village	3	2	162	115	0	5	10	Oshiwambo	5	433
1	SM	Right	Wor	initial	F	39	7	Village	3	2	162	115	0	4	11	Oshiwambo	5	434
1	SM	Right	Wor	initial	F	39	7	Village	3	2	162	115	0	7	12	Oshiwambo	5	435
1	SM	Right	Wor	initial	F	39	7	Village	3	2	162	115	0	2	13	Oshiwambo	5	436
1	SM	Right	Wor	initial	F	39	7	Village	3	2	162	115	0	3	14	Oshiwambo	5	437
1	SM	Right	Wor	initial	F	39	7	Village	3	2	162	115	0	5	15	Oshiwambo	5	438
1	SM	Right	Wor	initial	F	39	7	Village	3	2	162	115	0	4	16	Oshiwambo	5	439
0	SM	Right	Wor	initial	F	39	7	Village	3	2	162	115	0	7	17	Oshiwambo	5	440
1	SM	Right	Wor	initial	F	39	7	Village	3	2	162	115	0	6	18	Oshiwambo	5	441
1	WM	Right	Num	initial	F	39	7	Village	3	2	162	115	0	4	1	Oshiwambo	5	442
1	WM	Right	Num	initial	F	39	7	Village	3	2	162	115	0	2	2	Oshiwambo	5	443
0	WM	Right	Num	initial	F	39	7	Village	3	2	162	115	0	5	3	Oshiwambo	5	444
0	WM	Right	Num	initial	F	39	7	Village	3	2	162	115	0	3	4	Oshiwambo	5	445
0	WM	Right	Num	initial	F	39	7	Village	3	2	162	115	0	6	5	Oshiwambo	5	446
0	WM	Right	Num	initial	F	39	7	Village	3	2	162	115	0	3	6	Oshiwambo	5	447
1	WM	Right	Num	initial	F	39	7	Village	3	2	162	115	0	2	7	Oshiwambo	5	448
0	WM	Right	Num	initial	F	39	7	Village	3	2	162	115	0	4	8	Oshiwambo	5	449
0	WM	Right	Num	initial	F	39	7	Village	3	2	162	115	0	5	9	Oshiwambo	5	450
2	WM	Right	Num	initial	F	39	7	Village	3	2	162	115	0	6	10	Oshiwambo	5	451
1	WM	Right	Num	initial	F	39	7	Village	3	2	162	115	0	3	11	Oshiwambo	5	452
0	WM	Right	Num	initial	F	39	7	Village	3	2	162	115	0	5	12	Oshiwambo	5	453
0	WM	Right	Num	initial	F	39	7	Village	3	2	162	115	0	6	13	Oshiwambo	5	454
2	WM	Right	Num	initial	F	39	7	Village	3	2	162	115	0	4	14	Oshiwambo	5	455
1	WM	Right	Num	initial	F	39	7	Village	3	2	162	115	0	2	15	Oshiwambo	5	456
0	WM	Right	Spa	initial	F	39	7	Village	3	2	162	115	0	3	1	Oshiwambo	5	457
0	WM	Right	Spa	initial	F	39	7	Village	3	2	162	115	0	2	2	Oshiwambo	5	458
0	WM	Right	Spa	initial	F	39	7	Village	3	2	162	115	0	5	3	Oshiwambo	5	459
2	WM	Right	Spa	initial	F	39	7	Village	3	2	162	115	0	4	4	Oshiwambo	5	460
1	WM	Right	Spa	initial	F	39	7	Village	3	2	162	115	0	3	5	Oshiwambo	5	461
0	WM	Right	Spa	initial	F	39	7	Village	3	2	162	115	0	4	6	Oshiwambo	5	462
0	WM	Right	Spa	initial	F	39	7	Village	3	2	162	115	0	5	7	Oshiwambo	5	463
1	WM	Right	Spa	initial	F	39	7	Village	3	2	162	115	0	2	8	Oshiwambo	5	464
0	WM	Right	Spa	initial	F	39	7	Village	3	2	162	115	0	3	9	Oshiwambo	5	465
1	WM	Right	Spa	initial	F	39	7	Village	3	2	162	115	0	4	10	Oshiwambo	5	466
0	WM	Right	Spa	initial	F	39	7	Village	3	2	162	115	0	5	11	Oshiwambo	5	467
0	WM	Right	Spa	initial	F	39	7	Village	3	2	162	115	0	2	12	Oshiwambo	5	468
1	WM	Right	Wor	initial	F	39	7	Village	3	2	162	115	0	3	1	Oshiwambo	5	469
0	WM	Right	Wor	initial	F	39	7	Village	3	2	162	115	0	4	2	Oshiwambo	5	470
0	WM	Right	Wor	initial	F	39	7	Village	3	2	162	115	0	5	3	Oshiwambo	5	471
0	WM	Right	Wor	initial	F	39	7	Village	3	2	162	115	0	2	4	Oshiwambo	5	472
0	WM	Right	Wor	initial	F	39	7	Village	3	2	162	115	0	3	5	Oshiwambo	5	473
1	WM	Right	Wor	initial	F	39	7	Village	3	2	162	115	0	2	6	Oshiwambo	5	474
0	WM	Right	Wor	initial	F	39	7	Village	3	2	162	115	0	4	7	Oshiwambo	5	475
0	WM	Right	Wor	initial	F	39	7	Village	3	2	162	115	0	5	8	Oshiwambo	5	476
0	WM	Right	Wor	initial	F	39	7	Village	3	2	162	115	0	4	9	Oshiwambo	5	477
0	WM	Right	Wor	initial	F	39	7	Village	3	2	162	115	0	3	10	Oshiwambo	5	478
0	WM	Right	Wor	initial	F	39	7	Village	3	2	162	115	0	2	11	Oshiwambo	5	479
0	WM	Right	Wor	initial	F	39	7	Village	3	2	162	115	0	5	12	Oshiwambo	5	480
2	SM	Right	Num	initial	M	40	4	Village	2	0	0	115	0	5	1	Oshiwambo	6	481
1	SM	Right	Num	initial	M	40	4	Village	2	0	0	115	0	3	2	Oshiwambo	6	482
1	SM	Right	Num	initial	M	40	4	Village	2	0	0	115	0	6	3	Oshiwambo	6	483
3	SM	Right	Num	initial	M	40	4	Village	2	0	0	115	0	9	4	Oshiwambo	6	484
3	SM	Right	Num	initial	M	40	4	Village	2	0	0	115	0	8	5	Oshiwambo	6	485
0	SM	Right	Num	initial	M	40	4	Village	2	0	0	115	0	5	6	Oshiwambo	6	486
2	SM	Right	Num	initial	M	40	4	Village	2	0	0	115	0	6	7	Oshiwambo	6	487
2	SM	Right	Num	initial	M	40	4	Village	2	0	0	115	0	8	8	Oshiwambo	6	488
1	SM	Right	Num	initial	M	40	4	Village	2	0	0	115	0	3	9	Oshiwambo	6	489
3	SM	Right	Num	initial	M	40	4	Village	2	0	0	115	0	7	10	Oshiwambo	6	490
3	SM	Right	Num	initial	M	40	4	Village	2	0	0	115	0	9	11	Oshiwambo	6	491
2	SM	Right	Num	initial	M	40	4	Village	2	0	0	115	0	4	12	Oshiwambo	6	492
0	SM	Right	Num	initial	M	40	4	Village	2	0	0	115	0	7	13	Oshiwambo	6	493
2	SM	Right	Num	initial	M	40	4	Village	2	0	0	115	0	4	14	Oshiwambo	6	494
3	SM	Right	Num	initial	M	40	4	Village	2	0	0	115	0	7	15	Oshiwambo	6	495
1	SM	Right	Num	initial	M	40	4	Village	2	0	0	115	0	6	16	Oshiwambo	6	496
1	SM	Right	Num	initial	M	40	4	Village	2	0	0	115	0	3	17	Oshiwambo	6	497
0	SM	Right	Num	initial	M	40	4	Village	2	0	0	115	0	8	18	Oshiwambo	6	498
2	SM	Right	Num	initial	M	40	4	Village	2	0	0	115	0	5	19	Oshiwambo	6	499
2	SM	Right	Num	initial	M	40	4	Village	2	0	0	115	0	4	20	Oshiwambo	6	500
2	SM	Right	Num	initial	M	40	4	Village	2	0	0	115	0	9	21	Oshiwambo	6	501
1	SM	Right	Spa	initial	M	40	4	Village	2	0	0	115	0	3	1	Oshiwambo	6	502
0	SM	Right	Spa	initial	M	40	4	Village	2	0	0	115	0	7	2	Oshiwambo	6	503
1	SM	Right	Spa	initial	M	40	4	Village	2	0	0	115	0	4	3	Oshiwambo	6	504
1	SM	Right	Spa	initial	M	40	4	Village	2	0	0	115	0	2	4	Oshiwambo	6	505
0	SM	Right	Spa	initial	M	40	4	Village	2	0	0	115	0	5	5	Oshiwambo	6	506
0	SM	Right	Spa	initial	M	40	4	Village	2	0	0	115	0	3	6	Oshiwambo	6	507
0	SM	Right	Spa	initial	M	40	4	Village	2	0	0	115	0	6	7	Oshiwambo	6	508
2	SM	Right	Spa	initial	M	40	4	Village	2	0	0	115	0	7	8	Oshiwambo	6	509
0	SM	Right	Spa	initial	M	40	4	Village	2	0	0	115	0	4	9	Oshiwambo	6	510
0	SM	Right	Spa	initial	M	40	4	Village	2	0	0	115	0	2	10	Oshiwambo	6	511
1	SM	Right	Spa	initial	M	40	4	Village	2	0	0	115	0	5	11	Oshiwambo	6	512
0	SM	Right	Spa	initial	M	40	4	Village	2	0	0	115	0	3	12	Oshiwambo	6	513
0	SM	Right	Spa	initial	M	40	4	Village	2	0	0	115	0	6	13	Oshiwambo	6	514
1	SM	Right	Spa	initial	M	40	4	Village	2	0	0	115	0	2	14	Oshiwambo	6	515
1	SM	Right	Spa	initial	M	40	4	Village	2	0	0	115	0	4	15	Oshiwambo	6	516
1	SM	Right	Spa	initial	M	40	4	Village	2	0	0	115	0	5	16	Oshiwambo	6	517
1	SM	Right	Spa	initial	M	40	4	Village	2	0	0	115	0	6	17	Oshiwambo	6	518
0	SM	Right	Spa	initial	M	40	4	Village	2	0	0	115	0	7	18	Oshiwambo	6	519
2	SM	Right	Wor	initial	M	40	4	Village	2	0	0	115	0	6	1	Oshiwambo	6	520
1	SM	Right	Wor	initial	M	40	4	Village	2	0	0	115	0	2	2	Oshiwambo	6	521
1	SM	Right	Wor	initial	M	40	4	Village	2	0	0	115	0	3	3	Oshiwambo	6	522
1	SM	Right	Wor	initial	M	40	4	Village	2	0	0	115	0	4	4	Oshiwambo	6	523
1	SM	Right	Wor	initial	M	40	4	Village	2	0	0	115	0	2	5	Oshiwambo	6	524
0	SM	Right	Wor	initial	M	40	4	Village	2	0	0	115	0	7	6	Oshiwambo	6	525
0	SM	Right	Wor	initial	M	40	4	Village	2	0	0	115	0	5	7	Oshiwambo	6	526
1	SM	Right	Wor	initial	M	40	4	Village	2	0	0	115	0	3	8	Oshiwambo	6	527
0	SM	Right	Wor	initial	M	40	4	Village	2	0	0	115	0	6	9	Oshiwambo	6	528
0	SM	Right	Wor	initial	M	40	4	Village	2	0	0	115	0	5	10	Oshiwambo	6	529
0	SM	Right	Wor	initial	M	40	4	Village	2	0	0	115	0	4	11	Oshiwambo	6	530
0	SM	Right	Wor	initial	M	40	4	Village	2	0	0	115	0	7	12	Oshiwambo	6	531
0	SM	Right	Wor	initial	M	40	4	Village	2	0	0	115	0	2	13	Oshiwambo	6	532
0	SM	Right	Wor	initial	M	40	4	Village	2	0	0	115	0	3	14	Oshiwambo	6	533
1	SM	Right	Wor	initial	M	40	4	Village	2	0	0	115	0	5	15	Oshiwambo	6	534
1	SM	Right	Wor	initial	M	40	4	Village	2	0	0	115	0	4	16	Oshiwambo	6	535
1	SM	Right	Wor	initial	M	40	4	Village	2	0	0	115	0	7	17	Oshiwambo	6	536
0	SM	Right	Wor	initial	M	40	4	Village	2	0	0	115	0	6	18	Oshiwambo	6	537
1	WM	Right	Num	initial	M	40	4	Village	2	0	0	115	0	4	1	Oshiwambo	6	538
0	WM	Right	Num	initial	M	40	4	Village	2	0	0	115	0	2	2	Oshiwambo	6	539
1	WM	Right	Num	initial	M	40	4	Village	2	0	0	115	0	5	3	Oshiwambo	6	540
0	WM	Right	Num	initial	M	40	4	Village	2	0	0	115	0	3	4	Oshiwambo	6	541
1	WM	Right	Num	initial	M	40	4	Village	2	0	0	115	0	6	5	Oshiwambo	6	542
0	WM	Right	Num	initial	M	40	4	Village	2	0	0	115	0	3	6	Oshiwambo	6	543
0	WM	Right	Num	initial	M	40	4	Village	2	0	0	115	0	2	7	Oshiwambo	6	544
0	WM	Right	Num	initial	M	40	4	Village	2	0	0	115	0	4	8	Oshiwambo	6	545
0	WM	Right	Num	initial	M	40	4	Village	2	0	0	115	0	5	9	Oshiwambo	6	546
1	WM	Right	Num	initial	M	40	4	Village	2	0	0	115	0	6	10	Oshiwambo	6	547
0	WM	Right	Num	initial	M	40	4	Village	2	0	0	115	0	3	11	Oshiwambo	6	548
1	WM	Right	Num	initial	M	40	4	Village	2	0	0	115	0	5	12	Oshiwambo	6	549
0	WM	Right	Num	initial	M	40	4	Village	2	0	0	115	0	6	13	Oshiwambo	6	550
0	WM	Right	Num	initial	M	40	4	Village	2	0	0	115	0	4	14	Oshiwambo	6	551
1	WM	Right	Num	initial	M	40	4	Village	2	0	0	115	0	2	15	Oshiwambo	6	552
1	WM	Right	Spa	initial	M	40	4	Village	2	0	0	115	0	3	1	Oshiwambo	6	553
1	WM	Right	Spa	initial	M	40	4	Village	2	0	0	115	0	2	2	Oshiwambo	6	554
0	WM	Right	Spa	initial	M	40	4	Village	2	0	0	115	0	5	3	Oshiwambo	6	555
0	WM	Right	Spa	initial	M	40	4	Village	2	0	0	115	0	4	4	Oshiwambo	6	556
0	WM	Right	Spa	initial	M	40	4	Village	2	0	0	115	0	3	5	Oshiwambo	6	557
0	WM	Right	Spa	initial	M	40	4	Village	2	0	0	115	0	4	6	Oshiwambo	6	558
1	WM	Right	Spa	initial	M	40	4	Village	2	0	0	115	0	5	7	Oshiwambo	6	559
0	WM	Right	Spa	initial	M	40	4	Village	2	0	0	115	0	2	8	Oshiwambo	6	560
0	WM	Right	Spa	initial	M	40	4	Village	2	0	0	115	0	3	9	Oshiwambo	6	561
1	WM	Right	Spa	initial	M	40	4	Village	2	0	0	115	0	4	10	Oshiwambo	6	562
0	WM	Right	Spa	initial	M	40	4	Village	2	0	0	115	0	5	11	Oshiwambo	6	563
0	WM	Right	Spa	initial	M	40	4	Village	2	0	0	115	0	2	12	Oshiwambo	6	564
0	WM	Right	Wor	initial	M	40	4	Village	2	0	0	115	0	3	1	Oshiwambo	6	565
0	WM	Right	Wor	initial	M	40	4	Village	2	0	0	115	0	4	2	Oshiwambo	6	566
0	WM	Right	Wor	initial	M	40	4	Village	2	0	0	115	0	5	3	Oshiwambo	6	567
0	WM	Right	Wor	initial	M	40	4	Village	2	0	0	115	0	2	4	Oshiwambo	6	568
0	WM	Right	Wor	initial	M	40	4	Village	2	0	0	115	0	3	5	Oshiwambo	6	569
0	WM	Right	Wor	initial	M	40	4	Village	2	0	0	115	0	2	6	Oshiwambo	6	570
0	WM	Right	Wor	initial	M	40	4	Village	2	0	0	115	0	4	7	Oshiwambo	6	571
0	WM	Right	Wor	initial	M	40	4	Village	2	0	0	115	0	5	8	Oshiwambo	6	572
1	WM	Right	Wor	initial	M	40	4	Village	2	0	0	115	0	4	9	Oshiwambo	6	573
0	WM	Right	Wor	initial	M	40	4	Village	2	0	0	115	0	3	10	Oshiwambo	6	574
0	WM	Right	Wor	initial	M	40	4	Village	2	0	0	115	0	2	11	Oshiwambo	6	575
0	WM	Right	Wor	initial	M	40	4	Village	2	0	0	115	0	5	12	Oshiwambo	6	576
1	SM	Right	Num	initial	F	38	1	Village	6	3	453	115	0	5	1	Oshiwambo	7	577
1	SM	Right	Num	initial	F	38	1	Village	6	3	453	115	0	3	2	Oshiwambo	7	578
1	SM	Right	Num	initial	F	38	1	Village	6	3	453	115	0	6	3	Oshiwambo	7	579
0	SM	Right	Num	initial	F	38	1	Village	6	3	453	115	0	9	4	Oshiwambo	7	580
0	SM	Right	Num	initial	F	38	1	Village	6	3	453	115	0	8	5	Oshiwambo	7	581
1	SM	Right	Num	initial	F	38	1	Village	6	3	453	115	0	5	6	Oshiwambo	7	582
1	SM	Right	Num	initial	F	38	1	Village	6	3	453	115	0	6	7	Oshiwambo	7	583
0	SM	Right	Num	initial	F	38	1	Village	6	3	453	115	0	8	8	Oshiwambo	7	584
1	SM	Right	Num	initial	F	38	1	Village	6	3	453	115	0	3	9	Oshiwambo	7	585
1	SM	Right	Num	initial	F	38	1	Village	6	3	453	115	0	7	10	Oshiwambo	7	586
2	SM	Right	Num	initial	F	38	1	Village	6	3	453	115	0	9	11	Oshiwambo	7	587
1	SM	Right	Num	initial	F	38	1	Village	6	3	453	115	0	4	12	Oshiwambo	7	588
1	SM	Right	Num	initial	F	38	1	Village	6	3	453	115	0	7	13	Oshiwambo	7	589
1	SM	Right	Num	initial	F	38	1	Village	6	3	453	115	0	4	14	Oshiwambo	7	590
2	SM	Right	Num	initial	F	38	1	Village	6	3	453	115	0	7	15	Oshiwambo	7	591
2	SM	Right	Num	initial	F	38	1	Village	6	3	453	115	0	6	16	Oshiwambo	7	592
1	SM	Right	Num	initial	F	38	1	Village	6	3	453	115	0	3	17	Oshiwambo	7	593
1	SM	Right	Num	initial	F	38	1	Village	6	3	453	115	0	8	18	Oshiwambo	7	594
0	SM	Right	Num	initial	F	38	1	Village	6	3	453	115	0	5	19	Oshiwambo	7	595
0	SM	Right	Num	initial	F	38	1	Village	6	3	453	115	0	4	20	Oshiwambo	7	596
0	SM	Right	Num	initial	F	38	1	Village	6	3	453	115	0	9	21	Oshiwambo	7	597
0	SM	Right	Spa	initial	F	38	1	Village	6	3	453	115	0	3	1	Oshiwambo	7	598
0	SM	Right	Spa	initial	F	38	1	Village	6	3	453	115	0	7	2	Oshiwambo	7	599
0	SM	Right	Spa	initial	F	38	1	Village	6	3	453	115	0	4	3	Oshiwambo	7	600
0	SM	Right	Spa	initial	F	38	1	Village	6	3	453	115	0	2	4	Oshiwambo	7	601
0	SM	Right	Spa	initial	F	38	1	Village	6	3	453	115	0	5	5	Oshiwambo	7	602
0	SM	Right	Spa	initial	F	38	1	Village	6	3	453	115	0	3	6	Oshiwambo	7	603
0	SM	Right	Spa	initial	F	38	1	Village	6	3	453	115	0	6	7	Oshiwambo	7	604
1	SM	Right	Spa	initial	F	38	1	Village	6	3	453	115	0	7	8	Oshiwambo	7	605
0	SM	Right	Spa	initial	F	38	1	Village	6	3	453	115	0	4	9	Oshiwambo	7	606
0	SM	Right	Spa	initial	F	38	1	Village	6	3	453	115	0	2	10	Oshiwambo	7	607
0	SM	Right	Spa	initial	F	38	1	Village	6	3	453	115	0	5	11	Oshiwambo	7	608
1	SM	Right	Spa	initial	F	38	1	Village	6	3	453	115	0	3	12	Oshiwambo	7	609
0	SM	Right	Spa	initial	F	38	1	Village	6	3	453	115	0	6	13	Oshiwambo	7	610
1	SM	Right	Spa	initial	F	38	1	Village	6	3	453	115	0	2	14	Oshiwambo	7	611
0	SM	Right	Spa	initial	F	38	1	Village	6	3	453	115	0	4	15	Oshiwambo	7	612
1	SM	Right	Spa	initial	F	38	1	Village	6	3	453	115	0	5	16	Oshiwambo	7	613
0	SM	Right	Spa	initial	F	38	1	Village	6	3	453	115	0	6	17	Oshiwambo	7	614
0	SM	Right	Spa	initial	F	38	1	Village	6	3	453	115	0	7	18	Oshiwambo	7	615
1	SM	Right	Wor	initial	F	38	1	Village	6	3	453	115	0	6	1	Oshiwambo	7	616
1	SM	Right	Wor	initial	F	38	1	Village	6	3	453	115	0	2	2	Oshiwambo	7	617
1	SM	Right	Wor	initial	F	38	1	Village	6	3	453	115	0	3	3	Oshiwambo	7	618
0	SM	Right	Wor	initial	F	38	1	Village	6	3	453	115	0	4	4	Oshiwambo	7	619
1	SM	Right	Wor	initial	F	38	1	Village	6	3	453	115	0	2	5	Oshiwambo	7	620
2	SM	Right	Wor	initial	F	38	1	Village	6	3	453	115	0	7	6	Oshiwambo	7	621
0	SM	Right	Wor	initial	F	38	1	Village	6	3	453	115	0	5	7	Oshiwambo	7	622
0	SM	Right	Wor	initial	F	38	1	Village	6	3	453	115	0	3	8	Oshiwambo	7	623
0	SM	Right	Wor	initial	F	38	1	Village	6	3	453	115	0	6	9	Oshiwambo	7	624
1	SM	Right	Wor	initial	F	38	1	Village	6	3	453	115	0	5	10	Oshiwambo	7	625
0	SM	Right	Wor	initial	F	38	1	Village	6	3	453	115	0	4	11	Oshiwambo	7	626
2	SM	Right	Wor	initial	F	38	1	Village	6	3	453	115	0	7	12	Oshiwambo	7	627
1	SM	Right	Wor	initial	F	38	1	Village	6	3	453	115	0	2	13	Oshiwambo	7	628
1	SM	Right	Wor	initial	F	38	1	Village	6	3	453	115	0	3	14	Oshiwambo	7	629
0	SM	Right	Wor	initial	F	38	1	Village	6	3	453	115	0	5	15	Oshiwambo	7	630
0	SM	Right	Wor	initial	F	38	1	Village	6	3	453	115	0	4	16	Oshiwambo	7	631
0	SM	Right	Wor	initial	F	38	1	Village	6	3	453	115	0	7	17	Oshiwambo	7	632
1	SM	Right	Wor	initial	F	38	1	Village	6	3	453	115	0	6	18	Oshiwambo	7	633
2	WM	Right	Num	initial	F	38	1	Village	6	3	453	115	0	4	1	Oshiwambo	7	634
1	WM	Right	Num	initial	F	38	1	Village	6	3	453	115	0	2	2	Oshiwambo	7	635
0	WM	Right	Num	initial	F	38	1	Village	6	3	453	115	0	5	3	Oshiwambo	7	636
0	WM	Right	Num	initial	F	38	1	Village	6	3	453	115	0	3	4	Oshiwambo	7	637
0	WM	Right	Num	initial	F	38	1	Village	6	3	453	115	0	6	5	Oshiwambo	7	638
0	WM	Right	Num	initial	F	38	1	Village	6	3	453	115	0	3	6	Oshiwambo	7	639
1	WM	Right	Num	initial	F	38	1	Village	6	3	453	115	0	2	7	Oshiwambo	7	640
0	WM	Right	Num	initial	F	38	1	Village	6	3	453	115	0	4	8	Oshiwambo	7	641
0	WM	Right	Num	initial	F	38	1	Village	6	3	453	115	0	5	9	Oshiwambo	7	642
0	WM	Right	Num	initial	F	38	1	Village	6	3	453	115	0	6	10	Oshiwambo	7	643
0	WM	Right	Num	initial	F	38	1	Village	6	3	453	115	0	3	11	Oshiwambo	7	644
0	WM	Right	Num	initial	F	38	1	Village	6	3	453	115	0	5	12	Oshiwambo	7	645
2	WM	Right	Num	initial	F	38	1	Village	6	3	453	115	0	6	13	Oshiwambo	7	646
1	WM	Right	Num	initial	F	38	1	Village	6	3	453	115	0	4	14	Oshiwambo	7	647
1	WM	Right	Num	initial	F	38	1	Village	6	3	453	115	0	2	15	Oshiwambo	7	648
1	WM	Right	Spa	initial	F	38	1	Village	6	3	453	115	0	3	1	Oshiwambo	7	649
0	WM	Right	Spa	initial	F	38	1	Village	6	3	453	115	0	2	2	Oshiwambo	7	650
0	WM	Right	Spa	initial	F	38	1	Village	6	3	453	115	0	5	3	Oshiwambo	7	651
1	WM	Right	Spa	initial	F	38	1	Village	6	3	453	115	0	4	4	Oshiwambo	7	652
1	WM	Right	Spa	initial	F	38	1	Village	6	3	453	115	0	3	5	Oshiwambo	7	653
0	WM	Right	Spa	initial	F	38	1	Village	6	3	453	115	0	4	6	Oshiwambo	7	654
0	WM	Right	Spa	initial	F	38	1	Village	6	3	453	115	0	5	7	Oshiwambo	7	655
0	WM	Right	Spa	initial	F	38	1	Village	6	3	453	115	0	2	8	Oshiwambo	7	656
0	WM	Right	Spa	initial	F	38	1	Village	6	3	453	115	0	3	9	Oshiwambo	7	657
1	WM	Right	Spa	initial	F	38	1	Village	6	3	453	115	0	4	10	Oshiwambo	7	658
0	WM	Right	Spa	initial	F	38	1	Village	6	3	453	115	0	5	11	Oshiwambo	7	659
0	WM	Right	Spa	initial	F	38	1	Village	6	3	453	115	0	2	12	Oshiwambo	7	660
0	WM	Right	Wor	initial	F	38	1	Village	6	3	453	115	0	3	1	Oshiwambo	7	661
0	WM	Right	Wor	initial	F	38	1	Village	6	3	453	115	0	4	2	Oshiwambo	7	662
1	WM	Right	Wor	initial	F	38	1	Village	6	3	453	115	0	5	3	Oshiwambo	7	663
0	WM	Right	Wor	initial	F	38	1	Village	6	3	453	115	0	2	4	Oshiwambo	7	664
0	WM	Right	Wor	initial	F	38	1	Village	6	3	453	115	0	3	5	Oshiwambo	7	665
1	WM	Right	Wor	initial	F	38	1	Village	6	3	453	115	0	2	6	Oshiwambo	7	666
1	WM	Right	Wor	initial	F	38	1	Village	6	3	453	115	0	4	7	Oshiwambo	7	667
0	WM	Right	Wor	initial	F	38	1	Village	6	3	453	115	0	5	8	Oshiwambo	7	668
1	WM	Right	Wor	initial	F	38	1	Village	6	3	453	115	0	4	9	Oshiwambo	7	669
0	WM	Right	Wor	initial	F	38	1	Village	6	3	453	115	0	3	10	Oshiwambo	7	670
1	WM	Right	Wor	initial	F	38	1	Village	6	3	453	115	0	2	11	Oshiwambo	7	671
0	WM	Right	Wor	initial	F	38	1	Village	6	3	453	115	0	5	12	Oshiwambo	7	672
1	SM	Right	Num	initial	M	20	2	Village	12	0	0	115	0	5	1	Oshiwambo	8	673
1	SM	Right	Num	initial	M	20	2	Village	12	0	0	115	0	3	2	Oshiwambo	8	674
2	SM	Right	Num	initial	M	20	2	Village	12	0	0	115	0	6	3	Oshiwambo	8	675
0	SM	Right	Num	initial	M	20	2	Village	12	0	0	115	0	9	4	Oshiwambo	8	676
1	SM	Right	Num	initial	M	20	2	Village	12	0	0	115	0	8	5	Oshiwambo	8	677
2	SM	Right	Num	initial	M	20	2	Village	12	0	0	115	0	5	6	Oshiwambo	8	678
2	SM	Right	Num	initial	M	20	2	Village	12	0	0	115	0	6	7	Oshiwambo	8	679
4	SM	Right	Num	initial	M	20	2	Village	12	0	0	115	0	8	8	Oshiwambo	8	680
1	SM	Right	Num	initial	M	20	2	Village	12	0	0	115	0	3	9	Oshiwambo	8	681
0	SM	Right	Num	initial	M	20	2	Village	12	0	0	115	0	7	10	Oshiwambo	8	682
4	SM	Right	Num	initial	M	20	2	Village	12	0	0	115	0	9	11	Oshiwambo	8	683
2	SM	Right	Num	initial	M	20	2	Village	12	0	0	115	0	4	12	Oshiwambo	8	684
1	SM	Right	Num	initial	M	20	2	Village	12	0	0	115	0	7	13	Oshiwambo	8	685
2	SM	Right	Num	initial	M	20	2	Village	12	0	0	115	0	4	14	Oshiwambo	8	686
3	SM	Right	Num	initial	M	20	2	Village	12	0	0	115	0	7	15	Oshiwambo	8	687
2	SM	Right	Num	initial	M	20	2	Village	12	0	0	115	0	6	16	Oshiwambo	8	688
1	SM	Right	Num	initial	M	20	2	Village	12	0	0	115	0	3	17	Oshiwambo	8	689
3	SM	Right	Num	initial	M	20	2	Village	12	0	0	115	0	8	18	Oshiwambo	8	690
2	SM	Right	Num	initial	M	20	2	Village	12	0	0	115	0	5	19	Oshiwambo	8	691
2	SM	Right	Num	initial	M	20	2	Village	12	0	0	115	0	4	20	Oshiwambo	8	692
2	SM	Right	Num	initial	M	20	2	Village	12	0	0	115	0	9	21	Oshiwambo	8	693
0	SM	Right	Spa	initial	M	20	2	Village	12	0	0	115	0	3	1	Oshiwambo	8	694
0	SM	Right	Spa	initial	M	20	2	Village	12	0	0	115	0	7	2	Oshiwambo	8	695
0	SM	Right	Spa	initial	M	20	2	Village	12	0	0	115	0	4	3	Oshiwambo	8	696
1	SM	Right	Spa	initial	M	20	2	Village	12	0	0	115	0	2	4	Oshiwambo	8	697
1	SM	Right	Spa	initial	M	20	2	Village	12	0	0	115	0	5	5	Oshiwambo	8	698
0	SM	Right	Spa	initial	M	20	2	Village	12	0	0	115	0	3	6	Oshiwambo	8	699
0	SM	Right	Spa	initial	M	20	2	Village	12	0	0	115	0	6	7	Oshiwambo	8	700
1	SM	Right	Spa	initial	M	20	2	Village	12	0	0	115	0	7	8	Oshiwambo	8	701
0	SM	Right	Spa	initial	M	20	2	Village	12	0	0	115	0	4	9	Oshiwambo	8	702
0	SM	Right	Spa	initial	M	20	2	Village	12	0	0	115	0	2	10	Oshiwambo	8	703
0	SM	Right	Spa	initial	M	20	2	Village	12	0	0	115	0	5	11	Oshiwambo	8	704
0	SM	Right	Spa	initial	M	20	2	Village	12	0	0	115	0	3	12	Oshiwambo	8	705
0	SM	Right	Spa	initial	M	20	2	Village	12	0	0	115	0	6	13	Oshiwambo	8	706
1	SM	Right	Spa	initial	M	20	2	Village	12	0	0	115	0	2	14	Oshiwambo	8	707
0	SM	Right	Spa	initial	M	20	2	Village	12	0	0	115	0	4	15	Oshiwambo	8	708
1	SM	Right	Spa	initial	M	20	2	Village	12	0	0	115	0	5	16	Oshiwambo	8	709
1	SM	Right	Spa	initial	M	20	2	Village	12	0	0	115	0	6	17	Oshiwambo	8	710
1	SM	Right	Spa	initial	M	20	2	Village	12	0	0	115	0	7	18	Oshiwambo	8	711
2	SM	Right	Wor	initial	M	20	2	Village	12	0	0	115	0	6	1	Oshiwambo	8	712
1	SM	Right	Wor	initial	M	20	2	Village	12	0	0	115	0	2	2	Oshiwambo	8	713
1	SM	Right	Wor	initial	M	20	2	Village	12	0	0	115	0	3	3	Oshiwambo	8	714
1	SM	Right	Wor	initial	M	20	2	Village	12	0	0	115	0	4	4	Oshiwambo	8	715
1	SM	Right	Wor	initial	M	20	2	Village	12	0	0	115	0	2	5	Oshiwambo	8	716
0	SM	Right	Wor	initial	M	20	2	Village	12	0	0	115	0	7	6	Oshiwambo	8	717
2	SM	Right	Wor	initial	M	20	2	Village	12	0	0	115	0	5	7	Oshiwambo	8	718
0	SM	Right	Wor	initial	M	20	2	Village	12	0	0	115	0	3	8	Oshiwambo	8	719
1	SM	Right	Wor	initial	M	20	2	Village	12	0	0	115	0	6	9	Oshiwambo	8	720
1	SM	Right	Wor	initial	M	20	2	Village	12	0	0	115	0	5	10	Oshiwambo	8	721
0	SM	Right	Wor	initial	M	20	2	Village	12	0	0	115	0	4	11	Oshiwambo	8	722
0	SM	Right	Wor	initial	M	20	2	Village	12	0	0	115	0	7	12	Oshiwambo	8	723
1	SM	Right	Wor	initial	M	20	2	Village	12	0	0	115	0	2	13	Oshiwambo	8	724
1	SM	Right	Wor	initial	M	20	2	Village	12	0	0	115	0	3	14	Oshiwambo	8	725
0	SM	Right	Wor	initial	M	20	2	Village	12	0	0	115	0	5	15	Oshiwambo	8	726
2	SM	Right	Wor	initial	M	20	2	Village	12	0	0	115	0	4	16	Oshiwambo	8	727
0	SM	Right	Wor	initial	M	20	2	Village	12	0	0	115	0	7	17	Oshiwambo	8	728
2	SM	Right	Wor	initial	M	20	2	Village	12	0	0	115	0	6	18	Oshiwambo	8	729
0	WM	Right	Num	initial	M	20	2	Village	12	0	0	115	0	4	1	Oshiwambo	8	730
1	WM	Right	Num	initial	M	20	2	Village	12	0	0	115	0	2	2	Oshiwambo	8	731
0	WM	Right	Num	initial	M	20	2	Village	12	0	0	115	0	5	3	Oshiwambo	8	732
0	WM	Right	Num	initial	M	20	2	Village	12	0	0	115	0	3	4	Oshiwambo	8	733
0	WM	Right	Num	initial	M	20	2	Village	12	0	0	115	0	6	5	Oshiwambo	8	734
1	WM	Right	Num	initial	M	20	2	Village	12	0	0	115	0	3	6	Oshiwambo	8	735
1	WM	Right	Num	initial	M	20	2	Village	12	0	0	115	0	2	7	Oshiwambo	8	736
1	WM	Right	Num	initial	M	20	2	Village	12	0	0	115	0	4	8	Oshiwambo	8	737
0	WM	Right	Num	initial	M	20	2	Village	12	0	0	115	0	5	9	Oshiwambo	8	738
0	WM	Right	Num	initial	M	20	2	Village	12	0	0	115	0	6	10	Oshiwambo	8	739
0	WM	Right	Num	initial	M	20	2	Village	12	0	0	115	0	3	11	Oshiwambo	8	740
0	WM	Right	Num	initial	M	20	2	Village	12	0	0	115	0	5	12	Oshiwambo	8	741
0	WM	Right	Num	initial	M	20	2	Village	12	0	0	115	0	6	13	Oshiwambo	8	742
2	WM	Right	Num	initial	M	20	2	Village	12	0	0	115	0	4	14	Oshiwambo	8	743
1	WM	Right	Num	initial	M	20	2	Village	12	0	0	115	0	2	15	Oshiwambo	8	744
1	WM	Right	Spa	initial	M	20	2	Village	12	0	0	115	0	3	1	Oshiwambo	8	745
1	WM	Right	Spa	initial	M	20	2	Village	12	0	0	115	0	2	2	Oshiwambo	8	746
0	WM	Right	Spa	initial	M	20	2	Village	12	0	0	115	0	5	3	Oshiwambo	8	747
1	WM	Right	Spa	initial	M	20	2	Village	12	0	0	115	0	4	4	Oshiwambo	8	748
1	WM	Right	Spa	initial	M	20	2	Village	12	0	0	115	0	3	5	Oshiwambo	8	749
0	WM	Right	Spa	initial	M	20	2	Village	12	0	0	115	0	4	6	Oshiwambo	8	750
0	WM	Right	Spa	initial	M	20	2	Village	12	0	0	115	0	5	7	Oshiwambo	8	751
0	WM	Right	Spa	initial	M	20	2	Village	12	0	0	115	0	2	8	Oshiwambo	8	752
0	WM	Right	Spa	initial	M	20	2	Village	12	0	0	115	0	3	9	Oshiwambo	8	753
2	WM	Right	Spa	initial	M	20	2	Village	12	0	0	115	0	4	10	Oshiwambo	8	754
0	WM	Right	Spa	initial	M	20	2	Village	12	0	0	115	0	5	11	Oshiwambo	8	755
0	WM	Right	Spa	initial	M	20	2	Village	12	0	0	115	0	2	12	Oshiwambo	8	756
1	WM	Right	Wor	initial	M	20	2	Village	12	0	0	115	0	3	1	Oshiwambo	8	757
0	WM	Right	Wor	initial	M	20	2	Village	12	0	0	115	0	4	2	Oshiwambo	8	758
1	WM	Right	Wor	initial	M	20	2	Village	12	0	0	115	0	5	3	Oshiwambo	8	759
1	WM	Right	Wor	initial	M	20	2	Village	12	0	0	115	0	2	4	Oshiwambo	8	760
0	WM	Right	Wor	initial	M	20	2	Village	12	0	0	115	0	3	5	Oshiwambo	8	761
1	WM	Right	Wor	initial	M	20	2	Village	12	0	0	115	0	2	6	Oshiwambo	8	762
0	WM	Right	Wor	initial	M	20	2	Village	12	0	0	115	0	4	7	Oshiwambo	8	763
0	WM	Right	Wor	initial	M	20	2	Village	12	0	0	115	0	5	8	Oshiwambo	8	764
1	WM	Right	Wor	initial	M	20	2	Village	12	0	0	115	0	4	9	Oshiwambo	8	765
0	WM	Right	Wor	initial	M	20	2	Village	12	0	0	115	0	3	10	Oshiwambo	8	766
1	WM	Right	Wor	initial	M	20	2	Village	12	0	0	115	0	2	11	Oshiwambo	8	767
0	WM	Right	Wor	initial	M	20	2	Village	12	0	0	115	0	5	12	Oshiwambo	8	768
2	SM	Right	Num	initial	F	29	9	Village	12	0	0	115	0	5	1	Oshiwambo	9	769
1	SM	Right	Num	initial	F	29	9	Village	12	0	0	115	0	3	2	Oshiwambo	9	770
2	SM	Right	Num	initial	F	29	9	Village	12	0	0	115	0	6	3	Oshiwambo	9	771
4	SM	Right	Num	initial	F	29	9	Village	12	0	0	115	0	9	4	Oshiwambo	9	772
1	SM	Right	Num	initial	F	29	9	Village	12	0	0	115	0	8	5	Oshiwambo	9	773
2	SM	Right	Num	initial	F	29	9	Village	12	0	0	115	0	5	6	Oshiwambo	9	774
2	SM	Right	Num	initial	F	29	9	Village	12	0	0	115	0	6	7	Oshiwambo	9	775
0	SM	Right	Num	initial	F	29	9	Village	12	0	0	115	0	8	8	Oshiwambo	9	776
1	SM	Right	Num	initial	F	29	9	Village	12	0	0	115	0	3	9	Oshiwambo	9	777
3	SM	Right	Num	initial	F	29	9	Village	12	0	0	115	0	7	10	Oshiwambo	9	778
4	SM	Right	Num	initial	F	29	9	Village	12	0	0	115	0	9	11	Oshiwambo	9	779
0	SM	Right	Num	initial	F	29	9	Village	12	0	0	115	0	4	12	Oshiwambo	9	780
3	SM	Right	Num	initial	F	29	9	Village	12	0	0	115	0	7	13	Oshiwambo	9	781
2	SM	Right	Num	initial	F	29	9	Village	12	0	0	115	0	4	14	Oshiwambo	9	782
3	SM	Right	Num	initial	F	29	9	Village	12	0	0	115	0	7	15	Oshiwambo	9	783
3	SM	Right	Num	initial	F	29	9	Village	12	0	0	115	0	6	16	Oshiwambo	9	784
1	SM	Right	Num	initial	F	29	9	Village	12	0	0	115	0	3	17	Oshiwambo	9	785
4	SM	Right	Num	initial	F	29	9	Village	12	0	0	115	0	8	18	Oshiwambo	9	786
2	SM	Right	Num	initial	F	29	9	Village	12	0	0	115	0	5	19	Oshiwambo	9	787
2	SM	Right	Num	initial	F	29	9	Village	12	0	0	115	0	4	20	Oshiwambo	9	788
2	SM	Right	Num	initial	F	29	9	Village	12	0	0	115	0	9	21	Oshiwambo	9	789
0	SM	Right	Spa	initial	F	29	9	Village	12	0	0	115	0	3	1	Oshiwambo	9	790
1	SM	Right	Spa	initial	F	29	9	Village	12	0	0	115	0	7	2	Oshiwambo	9	791
0	SM	Right	Spa	initial	F	29	9	Village	12	0	0	115	0	4	3	Oshiwambo	9	792
0	SM	Right	Spa	initial	F	29	9	Village	12	0	0	115	0	2	4	Oshiwambo	9	793
1	SM	Right	Spa	initial	F	29	9	Village	12	0	0	115	0	5	5	Oshiwambo	9	794
0	SM	Right	Spa	initial	F	29	9	Village	12	0	0	115	0	3	6	Oshiwambo	9	795
1	SM	Right	Spa	initial	F	29	9	Village	12	0	0	115	0	6	7	Oshiwambo	9	796
2	SM	Right	Spa	initial	F	29	9	Village	12	0	0	115	0	7	8	Oshiwambo	9	797
0	SM	Right	Spa	initial	F	29	9	Village	12	0	0	115	0	4	9	Oshiwambo	9	798
1	SM	Right	Spa	initial	F	29	9	Village	12	0	0	115	0	2	10	Oshiwambo	9	799
2	SM	Right	Spa	initial	F	29	9	Village	12	0	0	115	0	5	11	Oshiwambo	9	800
1	SM	Right	Spa	initial	F	29	9	Village	12	0	0	115	0	3	12	Oshiwambo	9	801
1	SM	Right	Spa	initial	F	29	9	Village	12	0	0	115	0	6	13	Oshiwambo	9	802
0	SM	Right	Spa	initial	F	29	9	Village	12	0	0	115	0	2	14	Oshiwambo	9	803
0	SM	Right	Spa	initial	F	29	9	Village	12	0	0	115	0	4	15	Oshiwambo	9	804
2	SM	Right	Spa	initial	F	29	9	Village	12	0	0	115	0	5	16	Oshiwambo	9	805
1	SM	Right	Spa	initial	F	29	9	Village	12	0	0	115	0	6	17	Oshiwambo	9	806
0	SM	Right	Spa	initial	F	29	9	Village	12	0	0	115	0	7	18	Oshiwambo	9	807
0	SM	Right	Wor	initial	F	29	9	Village	12	0	0	115	0	6	1	Oshiwambo	9	808
1	SM	Right	Wor	initial	F	29	9	Village	12	0	0	115	0	2	2	Oshiwambo	9	809
1	SM	Right	Wor	initial	F	29	9	Village	12	0	0	115	0	3	3	Oshiwambo	9	810
0	SM	Right	Wor	initial	F	29	9	Village	12	0	0	115	0	4	4	Oshiwambo	9	811
1	SM	Right	Wor	initial	F	29	9	Village	12	0	0	115	0	2	5	Oshiwambo	9	812
1	SM	Right	Wor	initial	F	29	9	Village	12	0	0	115	0	7	6	Oshiwambo	9	813
0	SM	Right	Wor	initial	F	29	9	Village	12	0	0	115	0	5	7	Oshiwambo	9	814
1	SM	Right	Wor	initial	F	29	9	Village	12	0	0	115	0	3	8	Oshiwambo	9	815
0	SM	Right	Wor	initial	F	29	9	Village	12	0	0	115	0	6	9	Oshiwambo	9	816
0	SM	Right	Wor	initial	F	29	9	Village	12	0	0	115	0	5	10	Oshiwambo	9	817
0	SM	Right	Wor	initial	F	29	9	Village	12	0	0	115	0	4	11	Oshiwambo	9	818
0	SM	Right	Wor	initial	F	29	9	Village	12	0	0	115	0	7	12	Oshiwambo	9	819
1	SM	Right	Wor	initial	F	29	9	Village	12	0	0	115	0	2	13	Oshiwambo	9	820
1	SM	Right	Wor	initial	F	29	9	Village	12	0	0	115	0	3	14	Oshiwambo	9	821
0	SM	Right	Wor	initial	F	29	9	Village	12	0	0	115	0	5	15	Oshiwambo	9	822
0	SM	Right	Wor	initial	F	29	9	Village	12	0	0	115	0	4	16	Oshiwambo	9	823
1	SM	Right	Wor	initial	F	29	9	Village	12	0	0	115	0	7	17	Oshiwambo	9	824
0	SM	Right	Wor	initial	F	29	9	Village	12	0	0	115	0	6	18	Oshiwambo	9	825
2	WM	Right	Num	initial	F	29	9	Village	12	0	0	115	0	4	1	Oshiwambo	9	826
1	WM	Right	Num	initial	F	29	9	Village	12	0	0	115	0	2	2	Oshiwambo	9	827
0	WM	Right	Num	initial	F	29	9	Village	12	0	0	115	0	5	3	Oshiwambo	9	828
0	WM	Right	Num	initial	F	29	9	Village	12	0	0	115	0	3	4	Oshiwambo	9	829
0	WM	Right	Num	initial	F	29	9	Village	12	0	0	115	0	6	5	Oshiwambo	9	830
0	WM	Right	Num	initial	F	29	9	Village	12	0	0	115	0	3	6	Oshiwambo	9	831
1	WM	Right	Num	initial	F	29	9	Village	12	0	0	115	0	2	7	Oshiwambo	9	832
1	WM	Right	Num	initial	F	29	9	Village	12	0	0	115	0	4	8	Oshiwambo	9	833
0	WM	Right	Num	initial	F	29	9	Village	12	0	0	115	0	5	9	Oshiwambo	9	834
1	WM	Right	Num	initial	F	29	9	Village	12	0	0	115	0	6	10	Oshiwambo	9	835
1	WM	Right	Num	initial	F	29	9	Village	12	0	0	115	0	3	11	Oshiwambo	9	836
0	WM	Right	Num	initial	F	29	9	Village	12	0	0	115	0	5	12	Oshiwambo	9	837
0	WM	Right	Num	initial	F	29	9	Village	12	0	0	115	0	6	13	Oshiwambo	9	838
1	WM	Right	Num	initial	F	29	9	Village	12	0	0	115	0	4	14	Oshiwambo	9	839
1	WM	Right	Num	initial	F	29	9	Village	12	0	0	115	0	2	15	Oshiwambo	9	840
1	WM	Right	Spa	initial	F	29	9	Village	12	0	0	115	0	3	1	Oshiwambo	9	841
1	WM	Right	Spa	initial	F	29	9	Village	12	0	0	115	0	2	2	Oshiwambo	9	842
1	WM	Right	Spa	initial	F	29	9	Village	12	0	0	115	0	5	3	Oshiwambo	9	843
2	WM	Right	Spa	initial	F	29	9	Village	12	0	0	115	0	4	4	Oshiwambo	9	844
1	WM	Right	Spa	initial	F	29	9	Village	12	0	0	115	0	3	5	Oshiwambo	9	845
0	WM	Right	Spa	initial	F	29	9	Village	12	0	0	115	0	4	6	Oshiwambo	9	846
1	WM	Right	Spa	initial	F	29	9	Village	12	0	0	115	0	5	7	Oshiwambo	9	847
1	WM	Right	Spa	initial	F	29	9	Village	12	0	0	115	0	2	8	Oshiwambo	9	848
1	WM	Right	Spa	initial	F	29	9	Village	12	0	0	115	0	3	9	Oshiwambo	9	849
2	WM	Right	Spa	initial	F	29	9	Village	12	0	0	115	0	4	10	Oshiwambo	9	850
1	WM	Right	Spa	initial	F	29	9	Village	12	0	0	115	0	5	11	Oshiwambo	9	851
1	WM	Right	Spa	initial	F	29	9	Village	12	0	0	115	0	2	12	Oshiwambo	9	852
0	WM	Right	Wor	initial	F	29	9	Village	12	0	0	115	0	3	1	Oshiwambo	9	853
0	WM	Right	Wor	initial	F	29	9	Village	12	0	0	115	0	4	2	Oshiwambo	9	854
0	WM	Right	Wor	initial	F	29	9	Village	12	0	0	115	0	5	3	Oshiwambo	9	855
0	WM	Right	Wor	initial	F	29	9	Village	12	0	0	115	0	2	4	Oshiwambo	9	856
0	WM	Right	Wor	initial	F	29	9	Village	12	0	0	115	0	3	5	Oshiwambo	9	857
1	WM	Right	Wor	initial	F	29	9	Village	12	0	0	115	0	2	6	Oshiwambo	9	858
1	WM	Right	Wor	initial	F	29	9	Village	12	0	0	115	0	4	7	Oshiwambo	9	859
0	WM	Right	Wor	initial	F	29	9	Village	12	0	0	115	0	5	8	Oshiwambo	9	860
0	WM	Right	Wor	initial	F	29	9	Village	12	0	0	115	0	4	9	Oshiwambo	9	861
0	WM	Right	Wor	initial	F	29	9	Village	12	0	0	115	0	3	10	Oshiwambo	9	862
1	WM	Right	Wor	initial	F	29	9	Village	12	0	0	115	0	2	11	Oshiwambo	9	863
0	WM	Right	Wor	initial	F	29	9	Village	12	0	0	115	0	5	12	Oshiwambo	9	864
1	SM	Right	Num	initial	F	31	5	City	12	4	874	115	0	5	1	Oshiwambo	10	865
1	SM	Right	Num	initial	F	31	5	City	12	4	874	115	0	3	2	Oshiwambo	10	866
2	SM	Right	Num	initial	F	31	5	City	12	4	874	115	0	6	3	Oshiwambo	10	867
0	SM	Right	Num	initial	F	31	5	City	12	4	874	115	0	9	4	Oshiwambo	10	868
1	SM	Right	Num	initial	F	31	5	City	12	4	874	115	0	8	5	Oshiwambo	10	869
2	SM	Right	Num	initial	F	31	5	City	12	4	874	115	0	5	6	Oshiwambo	10	870
2	SM	Right	Num	initial	F	31	5	City	12	4	874	115	0	6	7	Oshiwambo	10	871
0	SM	Right	Num	initial	F	31	5	City	12	4	874	115	0	8	8	Oshiwambo	10	872
1	SM	Right	Num	initial	F	31	5	City	12	4	874	115	0	3	9	Oshiwambo	10	873
3	SM	Right	Num	initial	F	31	5	City	12	4	874	115	0	7	10	Oshiwambo	10	874
3	SM	Right	Num	initial	F	31	5	City	12	4	874	115	0	9	11	Oshiwambo	10	875
2	SM	Right	Num	initial	F	31	5	City	12	4	874	115	0	4	12	Oshiwambo	10	876
3	SM	Right	Num	initial	F	31	5	City	12	4	874	115	0	7	13	Oshiwambo	10	877
2	SM	Right	Num	initial	F	31	5	City	12	4	874	115	0	4	14	Oshiwambo	10	878
3	SM	Right	Num	initial	F	31	5	City	12	4	874	115	0	7	15	Oshiwambo	10	879
0	SM	Right	Num	initial	F	31	5	City	12	4	874	115	0	6	16	Oshiwambo	10	880
1	SM	Right	Num	initial	F	31	5	City	12	4	874	115	0	3	17	Oshiwambo	10	881
2	SM	Right	Num	initial	F	31	5	City	12	4	874	115	0	8	18	Oshiwambo	10	882
2	SM	Right	Num	initial	F	31	5	City	12	4	874	115	0	5	19	Oshiwambo	10	883
2	SM	Right	Num	initial	F	31	5	City	12	4	874	115	0	4	20	Oshiwambo	10	884
2	SM	Right	Num	initial	F	31	5	City	12	4	874	115	0	9	21	Oshiwambo	10	885
1	SM	Right	Spa	initial	F	31	5	City	12	4	874	115	0	3	1	Oshiwambo	10	886
0	SM	Right	Spa	initial	F	31	5	City	12	4	874	115	0	7	2	Oshiwambo	10	887
0	SM	Right	Spa	initial	F	31	5	City	12	4	874	115	0	4	3	Oshiwambo	10	888
0	SM	Right	Spa	initial	F	31	5	City	12	4	874	115	0	2	4	Oshiwambo	10	889
2	SM	Right	Spa	initial	F	31	5	City	12	4	874	115	0	5	5	Oshiwambo	10	890
1	SM	Right	Spa	initial	F	31	5	City	12	4	874	115	0	3	6	Oshiwambo	10	891
0	SM	Right	Spa	initial	F	31	5	City	12	4	874	115	0	6	7	Oshiwambo	10	892
0	SM	Right	Spa	initial	F	31	5	City	12	4	874	115	0	7	8	Oshiwambo	10	893
0	SM	Right	Spa	initial	F	31	5	City	12	4	874	115	0	4	9	Oshiwambo	10	894
0	SM	Right	Spa	initial	F	31	5	City	12	4	874	115	0	2	10	Oshiwambo	10	895
1	SM	Right	Spa	initial	F	31	5	City	12	4	874	115	0	5	11	Oshiwambo	10	896
1	SM	Right	Spa	initial	F	31	5	City	12	4	874	115	0	3	12	Oshiwambo	10	897
1	SM	Right	Spa	initial	F	31	5	City	12	4	874	115	0	6	13	Oshiwambo	10	898
1	SM	Right	Spa	initial	F	31	5	City	12	4	874	115	0	2	14	Oshiwambo	10	899
1	SM	Right	Spa	initial	F	31	5	City	12	4	874	115	0	4	15	Oshiwambo	10	900
2	SM	Right	Spa	initial	F	31	5	City	12	4	874	115	0	5	16	Oshiwambo	10	901
1	SM	Right	Spa	initial	F	31	5	City	12	4	874	115	0	6	17	Oshiwambo	10	902
0	SM	Right	Spa	initial	F	31	5	City	12	4	874	115	0	7	18	Oshiwambo	10	903
0	SM	Right	Wor	initial	F	31	5	City	12	4	874	115	0	6	1	Oshiwambo	10	904
0	SM	Right	Wor	initial	F	31	5	City	12	4	874	115	0	2	2	Oshiwambo	10	905
0	SM	Right	Wor	initial	F	31	5	City	12	4	874	115	0	3	3	Oshiwambo	10	906
0	SM	Right	Wor	initial	F	31	5	City	12	4	874	115	0	4	4	Oshiwambo	10	907
1	SM	Right	Wor	initial	F	31	5	City	12	4	874	115	0	2	5	Oshiwambo	10	908
0	SM	Right	Wor	initial	F	31	5	City	12	4	874	115	0	7	6	Oshiwambo	10	909
0	SM	Right	Wor	initial	F	31	5	City	12	4	874	115	0	5	7	Oshiwambo	10	910
0	SM	Right	Wor	initial	F	31	5	City	12	4	874	115	0	3	8	Oshiwambo	10	911
0	SM	Right	Wor	initial	F	31	5	City	12	4	874	115	0	6	9	Oshiwambo	10	912
1	SM	Right	Wor	initial	F	31	5	City	12	4	874	115	0	5	10	Oshiwambo	10	913
0	SM	Right	Wor	initial	F	31	5	City	12	4	874	115	0	4	11	Oshiwambo	10	914
0	SM	Right	Wor	initial	F	31	5	City	12	4	874	115	0	7	12	Oshiwambo	10	915
1	SM	Right	Wor	initial	F	31	5	City	12	4	874	115	0	2	13	Oshiwambo	10	916
0	SM	Right	Wor	initial	F	31	5	City	12	4	874	115	0	3	14	Oshiwambo	10	917
0	SM	Right	Wor	initial	F	31	5	City	12	4	874	115	0	5	15	Oshiwambo	10	918
0	SM	Right	Wor	initial	F	31	5	City	12	4	874	115	0	4	16	Oshiwambo	10	919
0	SM	Right	Wor	initial	F	31	5	City	12	4	874	115	0	7	17	Oshiwambo	10	920
0	SM	Right	Wor	initial	F	31	5	City	12	4	874	115	0	6	18	Oshiwambo	10	921
1	WM	Right	Num	initial	F	31	5	City	12	4	874	115	0	4	1	Oshiwambo	10	922
1	WM	Right	Num	initial	F	31	5	City	12	4	874	115	0	2	2	Oshiwambo	10	923
0	WM	Right	Num	initial	F	31	5	City	12	4	874	115	0	5	3	Oshiwambo	10	924
0	WM	Right	Num	initial	F	31	5	City	12	4	874	115	0	3	4	Oshiwambo	10	925
0	WM	Right	Num	initial	F	31	5	City	12	4	874	115	0	6	5	Oshiwambo	10	926
0	WM	Right	Num	initial	F	31	5	City	12	4	874	115	0	3	6	Oshiwambo	10	927
1	WM	Right	Num	initial	F	31	5	City	12	4	874	115	0	2	7	Oshiwambo	10	928
0	WM	Right	Num	initial	F	31	5	City	12	4	874	115	0	4	8	Oshiwambo	10	929
0	WM	Right	Num	initial	F	31	5	City	12	4	874	115	0	5	9	Oshiwambo	10	930
1	WM	Right	Num	initial	F	31	5	City	12	4	874	115	0	6	10	Oshiwambo	10	931
0	WM	Right	Num	initial	F	31	5	City	12	4	874	115	0	3	11	Oshiwambo	10	932
0	WM	Right	Num	initial	F	31	5	City	12	4	874	115	0	5	12	Oshiwambo	10	933
1	WM	Right	Num	initial	F	31	5	City	12	4	874	115	0	6	13	Oshiwambo	10	934
0	WM	Right	Num	initial	F	31	5	City	12	4	874	115	0	4	14	Oshiwambo	10	935
0	WM	Right	Num	initial	F	31	5	City	12	4	874	115	0	2	15	Oshiwambo	10	936
1	WM	Right	Spa	initial	F	31	5	City	12	4	874	115	0	3	1	Oshiwambo	10	937
1	WM	Right	Spa	initial	F	31	5	City	12	4	874	115	0	2	2	Oshiwambo	10	938
2	WM	Right	Spa	initial	F	31	5	City	12	4	874	115	0	5	3	Oshiwambo	10	939
2	WM	Right	Spa	initial	F	31	5	City	12	4	874	115	0	4	4	Oshiwambo	10	940
1	WM	Right	Spa	initial	F	31	5	City	12	4	874	115	0	3	5	Oshiwambo	10	941
1	WM	Right	Spa	initial	F	31	5	City	12	4	874	115	0	4	6	Oshiwambo	10	942
2	WM	Right	Spa	initial	F	31	5	City	12	4	874	115	0	5	7	Oshiwambo	10	943
1	WM	Right	Spa	initial	F	31	5	City	12	4	874	115	0	2	8	Oshiwambo	10	944
0	WM	Right	Spa	initial	F	31	5	City	12	4	874	115	0	3	9	Oshiwambo	10	945
2	WM	Right	Spa	initial	F	31	5	City	12	4	874	115	0	4	10	Oshiwambo	10	946
0	WM	Right	Spa	initial	F	31	5	City	12	4	874	115	0	5	11	Oshiwambo	10	947
1	WM	Right	Spa	initial	F	31	5	City	12	4	874	115	0	2	12	Oshiwambo	10	948
0	WM	Right	Wor	initial	F	31	5	City	12	4	874	115	0	3	1	Oshiwambo	10	949
0	WM	Right	Wor	initial	F	31	5	City	12	4	874	115	0	4	2	Oshiwambo	10	950
0	WM	Right	Wor	initial	F	31	5	City	12	4	874	115	0	5	3	Oshiwambo	10	951
0	WM	Right	Wor	initial	F	31	5	City	12	4	874	115	0	2	4	Oshiwambo	10	952
0	WM	Right	Wor	initial	F	31	5	City	12	4	874	115	0	3	5	Oshiwambo	10	953
0	WM	Right	Wor	initial	F	31	5	City	12	4	874	115	0	2	6	Oshiwambo	10	954
0	WM	Right	Wor	initial	F	31	5	City	12	4	874	115	0	4	7	Oshiwambo	10	955
0	WM	Right	Wor	initial	F	31	5	City	12	4	874	115	0	5	8	Oshiwambo	10	956
0	WM	Right	Wor	initial	F	31	5	City	12	4	874	115	0	4	9	Oshiwambo	10	957
0	WM	Right	Wor	initial	F	31	5	City	12	4	874	115	0	3	10	Oshiwambo	10	958
1	WM	Right	Wor	initial	F	31	5	City	12	4	874	115	0	2	11	Oshiwambo	10	959
0	WM	Right	Wor	initial	F	31	5	City	12	4	874	115	0	5	12	Oshiwambo	10	960
0	SM	Right	Num	initial	F	37	7	City	12	4	648	115	0	5	1	Oshiwambo	11	961
1	SM	Right	Num	initial	F	37	7	City	12	4	648	115	0	3	2	Oshiwambo	11	962
1	SM	Right	Num	initial	F	37	7	City	12	4	648	115	0	6	3	Oshiwambo	11	963
0	SM	Right	Num	initial	F	37	7	City	12	4	648	115	0	9	4	Oshiwambo	11	964
0	SM	Right	Num	initial	F	37	7	City	12	4	648	115	0	8	5	Oshiwambo	11	965
1	SM	Right	Num	initial	F	37	7	City	12	4	648	115	0	5	6	Oshiwambo	11	966
0	SM	Right	Num	initial	F	37	7	City	12	4	648	115	0	6	7	Oshiwambo	11	967
1	SM	Right	Num	initial	F	37	7	City	12	4	648	115	0	8	8	Oshiwambo	11	968
1	SM	Right	Num	initial	F	37	7	City	12	4	648	115	0	3	9	Oshiwambo	11	969
0	SM	Right	Num	initial	F	37	7	City	12	4	648	115	0	7	10	Oshiwambo	11	970
0	SM	Right	Num	initial	F	37	7	City	12	4	648	115	0	9	11	Oshiwambo	11	971
1	SM	Right	Num	initial	F	37	7	City	12	4	648	115	0	4	12	Oshiwambo	11	972
2	SM	Right	Num	initial	F	37	7	City	12	4	648	115	0	7	13	Oshiwambo	11	973
0	SM	Right	Num	initial	F	37	7	City	12	4	648	115	0	4	14	Oshiwambo	11	974
0	SM	Right	Num	initial	F	37	7	City	12	4	648	115	0	7	15	Oshiwambo	11	975
0	SM	Right	Num	initial	F	37	7	City	12	4	648	115	0	6	16	Oshiwambo	11	976
1	SM	Right	Num	initial	F	37	7	City	12	4	648	115	0	3	17	Oshiwambo	11	977
0	SM	Right	Num	initial	F	37	7	City	12	4	648	115	0	8	18	Oshiwambo	11	978
0	SM	Right	Num	initial	F	37	7	City	12	4	648	115	0	5	19	Oshiwambo	11	979
0	SM	Right	Num	initial	F	37	7	City	12	4	648	115	0	4	20	Oshiwambo	11	980
0	SM	Right	Num	initial	F	37	7	City	12	4	648	115	0	9	21	Oshiwambo	11	981
0	SM	Right	Spa	initial	F	37	7	City	12	4	648	115	0	3	1	Oshiwambo	11	982
0	SM	Right	Spa	initial	F	37	7	City	12	4	648	115	0	7	2	Oshiwambo	11	983
0	SM	Right	Spa	initial	F	37	7	City	12	4	648	115	0	4	3	Oshiwambo	11	984
0	SM	Right	Spa	initial	F	37	7	City	12	4	648	115	0	2	4	Oshiwambo	11	985
0	SM	Right	Spa	initial	F	37	7	City	12	4	648	115	0	5	5	Oshiwambo	11	986
1	SM	Right	Spa	initial	F	37	7	City	12	4	648	115	0	3	6	Oshiwambo	11	987
0	SM	Right	Spa	initial	F	37	7	City	12	4	648	115	0	6	7	Oshiwambo	11	988
1	SM	Right	Spa	initial	F	37	7	City	12	4	648	115	0	7	8	Oshiwambo	11	989
1	SM	Right	Spa	initial	F	37	7	City	12	4	648	115	0	4	9	Oshiwambo	11	990
1	SM	Right	Spa	initial	F	37	7	City	12	4	648	115	0	2	10	Oshiwambo	11	991
1	SM	Right	Spa	initial	F	37	7	City	12	4	648	115	0	5	11	Oshiwambo	11	992
1	SM	Right	Spa	initial	F	37	7	City	12	4	648	115	0	3	12	Oshiwambo	11	993
1	SM	Right	Spa	initial	F	37	7	City	12	4	648	115	0	6	13	Oshiwambo	11	994
1	SM	Right	Spa	initial	F	37	7	City	12	4	648	115	0	2	14	Oshiwambo	11	995
0	SM	Right	Spa	initial	F	37	7	City	12	4	648	115	0	4	15	Oshiwambo	11	996
1	SM	Right	Spa	initial	F	37	7	City	12	4	648	115	0	5	16	Oshiwambo	11	997
0	SM	Right	Spa	initial	F	37	7	City	12	4	648	115	0	6	17	Oshiwambo	11	998
0	SM	Right	Spa	initial	F	37	7	City	12	4	648	115	0	7	18	Oshiwambo	11	999
0	SM	Right	Wor	initial	F	37	7	City	12	4	648	115	0	6	1	Oshiwambo	11	1000
0	SM	Right	Wor	initial	F	37	7	City	12	4	648	115	0	2	2	Oshiwambo	11	1001
0	SM	Right	Wor	initial	F	37	7	City	12	4	648	115	0	3	3	Oshiwambo	11	1002
0	SM	Right	Wor	initial	F	37	7	City	12	4	648	115	0	4	4	Oshiwambo	11	1003
0	SM	Right	Wor	initial	F	37	7	City	12	4	648	115	0	2	5	Oshiwambo	11	1004
0	SM	Right	Wor	initial	F	37	7	City	12	4	648	115	0	7	6	Oshiwambo	11	1005
1	SM	Right	Wor	initial	F	37	7	City	12	4	648	115	0	5	7	Oshiwambo	11	1006
0	SM	Right	Wor	initial	F	37	7	City	12	4	648	115	0	3	8	Oshiwambo	11	1007
0	SM	Right	Wor	initial	F	37	7	City	12	4	648	115	0	6	9	Oshiwambo	11	1008
0	SM	Right	Wor	initial	F	37	7	City	12	4	648	115	0	5	10	Oshiwambo	11	1009
0	SM	Right	Wor	initial	F	37	7	City	12	4	648	115	0	4	11	Oshiwambo	11	1010
0	SM	Right	Wor	initial	F	37	7	City	12	4	648	115	0	7	12	Oshiwambo	11	1011
1	SM	Right	Wor	initial	F	37	7	City	12	4	648	115	0	2	13	Oshiwambo	11	1012
0	SM	Right	Wor	initial	F	37	7	City	12	4	648	115	0	3	14	Oshiwambo	11	1013
0	SM	Right	Wor	initial	F	37	7	City	12	4	648	115	0	5	15	Oshiwambo	11	1014
0	SM	Right	Wor	initial	F	37	7	City	12	4	648	115	0	4	16	Oshiwambo	11	1015
1	SM	Right	Wor	initial	F	37	7	City	12	4	648	115	0	7	17	Oshiwambo	11	1016
0	SM	Right	Wor	initial	F	37	7	City	12	4	648	115	0	6	18	Oshiwambo	11	1017
0	WM	Right	Num	initial	F	37	7	City	12	4	648	115	0	4	1	Oshiwambo	11	1018
0	WM	Right	Num	initial	F	37	7	City	12	4	648	115	0	2	2	Oshiwambo	11	1019
0	WM	Right	Num	initial	F	37	7	City	12	4	648	115	0	5	3	Oshiwambo	11	1020
0	WM	Right	Num	initial	F	37	7	City	12	4	648	115	0	3	4	Oshiwambo	11	1021
0	WM	Right	Num	initial	F	37	7	City	12	4	648	115	0	6	5	Oshiwambo	11	1022
0	WM	Right	Num	initial	F	37	7	City	12	4	648	115	0	3	6	Oshiwambo	11	1023
0	WM	Right	Num	initial	F	37	7	City	12	4	648	115	0	2	7	Oshiwambo	11	1024
0	WM	Right	Num	initial	F	37	7	City	12	4	648	115	0	4	8	Oshiwambo	11	1025
0	WM	Right	Num	initial	F	37	7	City	12	4	648	115	0	5	9	Oshiwambo	11	1026
2	WM	Right	Num	initial	F	37	7	City	12	4	648	115	0	6	10	Oshiwambo	11	1027
0	WM	Right	Num	initial	F	37	7	City	12	4	648	115	0	3	11	Oshiwambo	11	1028
0	WM	Right	Num	initial	F	37	7	City	12	4	648	115	0	5	12	Oshiwambo	11	1029
0	WM	Right	Num	initial	F	37	7	City	12	4	648	115	0	6	13	Oshiwambo	11	1030
0	WM	Right	Num	initial	F	37	7	City	12	4	648	115	0	4	14	Oshiwambo	11	1031
0	WM	Right	Num	initial	F	37	7	City	12	4	648	115	0	2	15	Oshiwambo	11	1032
1	WM	Right	Spa	initial	F	37	7	City	12	4	648	115	0	3	1	Oshiwambo	11	1033
1	WM	Right	Spa	initial	F	37	7	City	12	4	648	115	0	2	2	Oshiwambo	11	1034
0	WM	Right	Spa	initial	F	37	7	City	12	4	648	115	0	5	3	Oshiwambo	11	1035
0	WM	Right	Spa	initial	F	37	7	City	12	4	648	115	0	4	4	Oshiwambo	11	1036
1	WM	Right	Spa	initial	F	37	7	City	12	4	648	115	0	3	5	Oshiwambo	11	1037
1	WM	Right	Spa	initial	F	37	7	City	12	4	648	115	0	4	6	Oshiwambo	11	1038
0	WM	Right	Spa	initial	F	37	7	City	12	4	648	115	0	5	7	Oshiwambo	11	1039
1	WM	Right	Spa	initial	F	37	7	City	12	4	648	115	0	2	8	Oshiwambo	11	1040
0	WM	Right	Spa	initial	F	37	7	City	12	4	648	115	0	3	9	Oshiwambo	11	1041
2	WM	Right	Spa	initial	F	37	7	City	12	4	648	115	0	4	10	Oshiwambo	11	1042
0	WM	Right	Spa	initial	F	37	7	City	12	4	648	115	0	5	11	Oshiwambo	11	1043
1	WM	Right	Spa	initial	F	37	7	City	12	4	648	115	0	2	12	Oshiwambo	11	1044
0	WM	Right	Wor	initial	F	37	7	City	12	4	648	115	0	3	1	Oshiwambo	11	1045
0	WM	Right	Wor	initial	F	37	7	City	12	4	648	115	0	4	2	Oshiwambo	11	1046
0	WM	Right	Wor	initial	F	37	7	City	12	4	648	115	0	5	3	Oshiwambo	11	1047
0	WM	Right	Wor	initial	F	37	7	City	12	4	648	115	0	2	4	Oshiwambo	11	1048
0	WM	Right	Wor	initial	F	37	7	City	12	4	648	115	0	3	5	Oshiwambo	11	1049
0	WM	Right	Wor	initial	F	37	7	City	12	4	648	115	0	2	6	Oshiwambo	11	1050
1	WM	Right	Wor	initial	F	37	7	City	12	4	648	115	0	4	7	Oshiwambo	11	1051
0	WM	Right	Wor	initial	F	37	7	City	12	4	648	115	0	5	8	Oshiwambo	11	1052
0	WM	Right	Wor	initial	F	37	7	City	12	4	648	115	0	4	9	Oshiwambo	11	1053
0	WM	Right	Wor	initial	F	37	7	City	12	4	648	115	0	3	10	Oshiwambo	11	1054
0	WM	Right	Wor	initial	F	37	7	City	12	4	648	115	0	2	11	Oshiwambo	11	1055
0	WM	Right	Wor	initial	F	37	7	City	12	4	648	115	0	5	12	Oshiwambo	11	1056
2	SM	Right	Num	initial	F	17	5	Village	9	0	0	115	0	5	1	Oshiwambo	12	1057
1	SM	Right	Num	initial	F	17	5	Village	9	0	0	115	0	3	2	Oshiwambo	12	1058
2	SM	Right	Num	initial	F	17	5	Village	9	0	0	115	0	6	3	Oshiwambo	12	1059
3	SM	Right	Num	initial	F	17	5	Village	9	0	0	115	0	9	4	Oshiwambo	12	1060
0	SM	Right	Num	initial	F	17	5	Village	9	0	0	115	0	8	5	Oshiwambo	12	1061
1	SM	Right	Num	initial	F	17	5	Village	9	0	0	115	0	5	6	Oshiwambo	12	1062
0	SM	Right	Num	initial	F	17	5	Village	9	0	0	115	0	6	7	Oshiwambo	12	1063
0	SM	Right	Num	initial	F	17	5	Village	9	0	0	115	0	8	8	Oshiwambo	12	1064
1	SM	Right	Num	initial	F	17	5	Village	9	0	0	115	0	3	9	Oshiwambo	12	1065
0	SM	Right	Num	initial	F	17	5	Village	9	0	0	115	0	7	10	Oshiwambo	12	1066
2	SM	Right	Num	initial	F	17	5	Village	9	0	0	115	0	9	11	Oshiwambo	12	1067
2	SM	Right	Num	initial	F	17	5	Village	9	0	0	115	0	4	12	Oshiwambo	12	1068
1	SM	Right	Num	initial	F	17	5	Village	9	0	0	115	0	7	13	Oshiwambo	12	1069
2	SM	Right	Num	initial	F	17	5	Village	9	0	0	115	0	4	14	Oshiwambo	12	1070
0	SM	Right	Num	initial	F	17	5	Village	9	0	0	115	0	7	15	Oshiwambo	12	1071
0	SM	Right	Num	initial	F	17	5	Village	9	0	0	115	0	6	16	Oshiwambo	12	1072
1	SM	Right	Num	initial	F	17	5	Village	9	0	0	115	0	3	17	Oshiwambo	12	1073
1	SM	Right	Num	initial	F	17	5	Village	9	0	0	115	0	8	18	Oshiwambo	12	1074
0	SM	Right	Num	initial	F	17	5	Village	9	0	0	115	0	5	19	Oshiwambo	12	1075
0	SM	Right	Num	initial	F	17	5	Village	9	0	0	115	0	4	20	Oshiwambo	12	1076
1	SM	Right	Num	initial	F	17	5	Village	9	0	0	115	0	9	21	Oshiwambo	12	1077
0	SM	Right	Spa	initial	F	17	5	Village	9	0	0	115	0	3	1	Oshiwambo	12	1078
0	SM	Right	Spa	initial	F	17	5	Village	9	0	0	115	0	7	2	Oshiwambo	12	1079
0	SM	Right	Spa	initial	F	17	5	Village	9	0	0	115	0	4	3	Oshiwambo	12	1080
0	SM	Right	Spa	initial	F	17	5	Village	9	0	0	115	0	2	4	Oshiwambo	12	1081
0	SM	Right	Spa	initial	F	17	5	Village	9	0	0	115	0	5	5	Oshiwambo	12	1082
1	SM	Right	Spa	initial	F	17	5	Village	9	0	0	115	0	3	6	Oshiwambo	12	1083
0	SM	Right	Spa	initial	F	17	5	Village	9	0	0	115	0	6	7	Oshiwambo	12	1084
2	SM	Right	Spa	initial	F	17	5	Village	9	0	0	115	0	7	8	Oshiwambo	12	1085
1	SM	Right	Spa	initial	F	17	5	Village	9	0	0	115	0	4	9	Oshiwambo	12	1086
0	SM	Right	Spa	initial	F	17	5	Village	9	0	0	115	0	2	10	Oshiwambo	12	1087
0	SM	Right	Spa	initial	F	17	5	Village	9	0	0	115	0	5	11	Oshiwambo	12	1088
1	SM	Right	Spa	initial	F	17	5	Village	9	0	0	115	0	3	12	Oshiwambo	12	1089
0	SM	Right	Spa	initial	F	17	5	Village	9	0	0	115	0	6	13	Oshiwambo	12	1090
1	SM	Right	Spa	initial	F	17	5	Village	9	0	0	115	0	2	14	Oshiwambo	12	1091
1	SM	Right	Spa	initial	F	17	5	Village	9	0	0	115	0	4	15	Oshiwambo	12	1092
0	SM	Right	Spa	initial	F	17	5	Village	9	0	0	115	0	5	16	Oshiwambo	12	1093
0	SM	Right	Spa	initial	F	17	5	Village	9	0	0	115	0	6	17	Oshiwambo	12	1094
1	SM	Right	Spa	initial	F	17	5	Village	9	0	0	115	0	7	18	Oshiwambo	12	1095
0	SM	Right	Wor	initial	F	17	5	Village	9	0	0	115	0	6	1	Oshiwambo	12	1096
0	SM	Right	Wor	initial	F	17	5	Village	9	0	0	115	0	2	2	Oshiwambo	12	1097
0	SM	Right	Wor	initial	F	17	5	Village	9	0	0	115	0	3	3	Oshiwambo	12	1098
1	SM	Right	Wor	initial	F	17	5	Village	9	0	0	115	0	4	4	Oshiwambo	12	1099
1	SM	Right	Wor	initial	F	17	5	Village	9	0	0	115	0	2	5	Oshiwambo	12	1100
1	SM	Right	Wor	initial	F	17	5	Village	9	0	0	115	0	7	6	Oshiwambo	12	1101
0	SM	Right	Wor	initial	F	17	5	Village	9	0	0	115	0	5	7	Oshiwambo	12	1102
0	SM	Right	Wor	initial	F	17	5	Village	9	0	0	115	0	3	8	Oshiwambo	12	1103
1	SM	Right	Wor	initial	F	17	5	Village	9	0	0	115	0	6	9	Oshiwambo	12	1104
0	SM	Right	Wor	initial	F	17	5	Village	9	0	0	115	0	5	10	Oshiwambo	12	1105
0	SM	Right	Wor	initial	F	17	5	Village	9	0	0	115	0	4	11	Oshiwambo	12	1106
1	SM	Right	Wor	initial	F	17	5	Village	9	0	0	115	0	7	12	Oshiwambo	12	1107
1	SM	Right	Wor	initial	F	17	5	Village	9	0	0	115	0	2	13	Oshiwambo	12	1108
1	SM	Right	Wor	initial	F	17	5	Village	9	0	0	115	0	3	14	Oshiwambo	12	1109
0	SM	Right	Wor	initial	F	17	5	Village	9	0	0	115	0	5	15	Oshiwambo	12	1110
0	SM	Right	Wor	initial	F	17	5	Village	9	0	0	115	0	4	16	Oshiwambo	12	1111
1	SM	Right	Wor	initial	F	17	5	Village	9	0	0	115	0	7	17	Oshiwambo	12	1112
0	SM	Right	Wor	initial	F	17	5	Village	9	0	0	115	0	6	18	Oshiwambo	12	1113
0	WM	Right	Num	initial	F	17	5	Village	9	0	0	115	0	4	1	Oshiwambo	12	1114
0	WM	Right	Num	initial	F	17	5	Village	9	0	0	115	0	2	2	Oshiwambo	12	1115
0	WM	Right	Num	initial	F	17	5	Village	9	0	0	115	0	5	3	Oshiwambo	12	1116
0	WM	Right	Num	initial	F	17	5	Village	9	0	0	115	0	3	4	Oshiwambo	12	1117
1	WM	Right	Num	initial	F	17	5	Village	9	0	0	115	0	6	5	Oshiwambo	12	1118
1	WM	Right	Num	initial	F	17	5	Village	9	0	0	115	0	3	6	Oshiwambo	12	1119
0	WM	Right	Num	initial	F	17	5	Village	9	0	0	115	0	2	7	Oshiwambo	12	1120
0	WM	Right	Num	initial	F	17	5	Village	9	0	0	115	0	4	8	Oshiwambo	12	1121
0	WM	Right	Num	initial	F	17	5	Village	9	0	0	115	0	5	9	Oshiwambo	12	1122
1	WM	Right	Num	initial	F	17	5	Village	9	0	0	115	0	6	10	Oshiwambo	12	1123
0	WM	Right	Num	initial	F	17	5	Village	9	0	0	115	0	3	11	Oshiwambo	12	1124
1	WM	Right	Num	initial	F	17	5	Village	9	0	0	115	0	5	12	Oshiwambo	12	1125
0	WM	Right	Num	initial	F	17	5	Village	9	0	0	115	0	6	13	Oshiwambo	12	1126
1	WM	Right	Num	initial	F	17	5	Village	9	0	0	115	0	4	14	Oshiwambo	12	1127
0	WM	Right	Num	initial	F	17	5	Village	9	0	0	115	0	2	15	Oshiwambo	12	1128
1	WM	Right	Spa	initial	F	17	5	Village	9	0	0	115	0	3	1	Oshiwambo	12	1129
1	WM	Right	Spa	initial	F	17	5	Village	9	0	0	115	0	2	2	Oshiwambo	12	1130
0	WM	Right	Spa	initial	F	17	5	Village	9	0	0	115	0	5	3	Oshiwambo	12	1131
2	WM	Right	Spa	initial	F	17	5	Village	9	0	0	115	0	4	4	Oshiwambo	12	1132
1	WM	Right	Spa	initial	F	17	5	Village	9	0	0	115	0	3	5	Oshiwambo	12	1133
0	WM	Right	Spa	initial	F	17	5	Village	9	0	0	115	0	4	6	Oshiwambo	12	1134
1	WM	Right	Spa	initial	F	17	5	Village	9	0	0	115	0	5	7	Oshiwambo	12	1135
1	WM	Right	Spa	initial	F	17	5	Village	9	0	0	115	0	2	8	Oshiwambo	12	1136
1	WM	Right	Spa	initial	F	17	5	Village	9	0	0	115	0	3	9	Oshiwambo	12	1137
1	WM	Right	Spa	initial	F	17	5	Village	9	0	0	115	0	4	10	Oshiwambo	12	1138
0	WM	Right	Spa	initial	F	17	5	Village	9	0	0	115	0	5	11	Oshiwambo	12	1139
1	WM	Right	Spa	initial	F	17	5	Village	9	0	0	115	0	2	12	Oshiwambo	12	1140
0	WM	Right	Wor	initial	F	17	5	Village	9	0	0	115	0	3	1	Oshiwambo	12	1141
0	WM	Right	Wor	initial	F	17	5	Village	9	0	0	115	0	4	2	Oshiwambo	12	1142
1	WM	Right	Wor	initial	F	17	5	Village	9	0	0	115	0	5	3	Oshiwambo	12	1143
0	WM	Right	Wor	initial	F	17	5	Village	9	0	0	115	0	2	4	Oshiwambo	12	1144
0	WM	Right	Wor	initial	F	17	5	Village	9	0	0	115	0	3	5	Oshiwambo	12	1145
0	WM	Right	Wor	initial	F	17	5	Village	9	0	0	115	0	2	6	Oshiwambo	12	1146
0	WM	Right	Wor	initial	F	17	5	Village	9	0	0	115	0	4	7	Oshiwambo	12	1147
0	WM	Right	Wor	initial	F	17	5	Village	9	0	0	115	0	5	8	Oshiwambo	12	1148
0	WM	Right	Wor	initial	F	17	5	Village	9	0	0	115	0	4	9	Oshiwambo	12	1149
0	WM	Right	Wor	initial	F	17	5	Village	9	0	0	115	0	3	10	Oshiwambo	12	1150
0	WM	Right	Wor	initial	F	17	5	Village	9	0	0	115	0	2	11	Oshiwambo	12	1151
0	WM	Right	Wor	initial	F	17	5	Village	9	0	0	115	0	5	12	Oshiwambo	12	1152
2	SM	Right	Num	initial	F	16	0	Village	9	5	0	115	0	5	1	Oshiwambo	13	1153
1	SM	Right	Num	initial	F	16	0	Village	9	5	0	115	0	3	2	Oshiwambo	13	1154
3	SM	Right	Num	initial	F	16	0	Village	9	5	0	115	0	6	3	Oshiwambo	13	1155
4	SM	Right	Num	initial	F	16	0	Village	9	5	0	115	0	9	4	Oshiwambo	13	1156
1	SM	Right	Num	initial	F	16	0	Village	9	5	0	115	0	8	5	Oshiwambo	13	1157
2	SM	Right	Num	initial	F	16	0	Village	9	5	0	115	0	5	6	Oshiwambo	13	1158
1	SM	Right	Num	initial	F	16	0	Village	9	5	0	115	0	6	7	Oshiwambo	13	1159
0	SM	Right	Num	initial	F	16	0	Village	9	5	0	115	0	8	8	Oshiwambo	13	1160
1	SM	Right	Num	initial	F	16	0	Village	9	5	0	115	0	3	9	Oshiwambo	13	1161
2	SM	Right	Num	initial	F	16	0	Village	9	5	0	115	0	7	10	Oshiwambo	13	1162
2	SM	Right	Num	initial	F	16	0	Village	9	5	0	115	0	9	11	Oshiwambo	13	1163
2	SM	Right	Num	initial	F	16	0	Village	9	5	0	115	0	4	12	Oshiwambo	13	1164
3	SM	Right	Num	initial	F	16	0	Village	9	5	0	115	0	7	13	Oshiwambo	13	1165
2	SM	Right	Num	initial	F	16	0	Village	9	5	0	115	0	4	14	Oshiwambo	13	1166
1	SM	Right	Num	initial	F	16	0	Village	9	5	0	115	0	7	15	Oshiwambo	13	1167
0	SM	Right	Num	initial	F	16	0	Village	9	5	0	115	0	6	16	Oshiwambo	13	1168
1	SM	Right	Num	initial	F	16	0	Village	9	5	0	115	0	3	17	Oshiwambo	13	1169
2	SM	Right	Num	initial	F	16	0	Village	9	5	0	115	0	8	18	Oshiwambo	13	1170
2	SM	Right	Num	initial	F	16	0	Village	9	5	0	115	0	5	19	Oshiwambo	13	1171
2	SM	Right	Num	initial	F	16	0	Village	9	5	0	115	0	4	20	Oshiwambo	13	1172
3	SM	Right	Num	initial	F	16	0	Village	9	5	0	115	0	9	21	Oshiwambo	13	1173
0	SM	Right	Spa	initial	F	16	0	Village	9	5	0	115	0	3	1	Oshiwambo	13	1174
0	SM	Right	Spa	initial	F	16	0	Village	9	5	0	115	0	7	2	Oshiwambo	13	1175
0	SM	Right	Spa	initial	F	16	0	Village	9	5	0	115	0	4	3	Oshiwambo	13	1176
0	SM	Right	Spa	initial	F	16	0	Village	9	5	0	115	0	2	4	Oshiwambo	13	1177
0	SM	Right	Spa	initial	F	16	0	Village	9	5	0	115	0	5	5	Oshiwambo	13	1178
0	SM	Right	Spa	initial	F	16	0	Village	9	5	0	115	0	3	6	Oshiwambo	13	1179
1	SM	Right	Spa	initial	F	16	0	Village	9	5	0	115	0	6	7	Oshiwambo	13	1180
1	SM	Right	Spa	initial	F	16	0	Village	9	5	0	115	0	7	8	Oshiwambo	13	1181
1	SM	Right	Spa	initial	F	16	0	Village	9	5	0	115	0	4	9	Oshiwambo	13	1182
0	SM	Right	Spa	initial	F	16	0	Village	9	5	0	115	0	2	10	Oshiwambo	13	1183
1	SM	Right	Spa	initial	F	16	0	Village	9	5	0	115	0	5	11	Oshiwambo	13	1184
0	SM	Right	Spa	initial	F	16	0	Village	9	5	0	115	0	3	12	Oshiwambo	13	1185
0	SM	Right	Spa	initial	F	16	0	Village	9	5	0	115	0	6	13	Oshiwambo	13	1186
0	SM	Right	Spa	initial	F	16	0	Village	9	5	0	115	0	2	14	Oshiwambo	13	1187
0	SM	Right	Spa	initial	F	16	0	Village	9	5	0	115	0	4	15	Oshiwambo	13	1188
1	SM	Right	Spa	initial	F	16	0	Village	9	5	0	115	0	5	16	Oshiwambo	13	1189
0	SM	Right	Spa	initial	F	16	0	Village	9	5	0	115	0	6	17	Oshiwambo	13	1190
0	SM	Right	Spa	initial	F	16	0	Village	9	5	0	115	0	7	18	Oshiwambo	13	1191
0	SM	Right	Wor	initial	F	16	0	Village	9	5	0	115	0	6	1	Oshiwambo	13	1192
1	SM	Right	Wor	initial	F	16	0	Village	9	5	0	115	0	2	2	Oshiwambo	13	1193
1	SM	Right	Wor	initial	F	16	0	Village	9	5	0	115	0	3	3	Oshiwambo	13	1194
0	SM	Right	Wor	initial	F	16	0	Village	9	5	0	115	0	4	4	Oshiwambo	13	1195
1	SM	Right	Wor	initial	F	16	0	Village	9	5	0	115	0	2	5	Oshiwambo	13	1196
1	SM	Right	Wor	initial	F	16	0	Village	9	5	0	115	0	7	6	Oshiwambo	13	1197
0	SM	Right	Wor	initial	F	16	0	Village	9	5	0	115	0	5	7	Oshiwambo	13	1198
1	SM	Right	Wor	initial	F	16	0	Village	9	5	0	115	0	3	8	Oshiwambo	13	1199
0	SM	Right	Wor	initial	F	16	0	Village	9	5	0	115	0	6	9	Oshiwambo	13	1200
0	SM	Right	Wor	initial	F	16	0	Village	9	5	0	115	0	5	10	Oshiwambo	13	1201
0	SM	Right	Wor	initial	F	16	0	Village	9	5	0	115	0	4	11	Oshiwambo	13	1202
0	SM	Right	Wor	initial	F	16	0	Village	9	5	0	115	0	7	12	Oshiwambo	13	1203
1	SM	Right	Wor	initial	F	16	0	Village	9	5	0	115	0	2	13	Oshiwambo	13	1204
0	SM	Right	Wor	initial	F	16	0	Village	9	5	0	115	0	3	14	Oshiwambo	13	1205
1	SM	Right	Wor	initial	F	16	0	Village	9	5	0	115	0	5	15	Oshiwambo	13	1206
0	SM	Right	Wor	initial	F	16	0	Village	9	5	0	115	0	4	16	Oshiwambo	13	1207
1	SM	Right	Wor	initial	F	16	0	Village	9	5	0	115	0	7	17	Oshiwambo	13	1208
1	SM	Right	Wor	initial	F	16	0	Village	9	5	0	115	0	6	18	Oshiwambo	13	1209
1	WM	Right	Num	initial	F	16	0	Village	9	5	0	115	0	4	1	Oshiwambo	13	1210
1	WM	Right	Num	initial	F	16	0	Village	9	5	0	115	0	2	2	Oshiwambo	13	1211
0	WM	Right	Num	initial	F	16	0	Village	9	5	0	115	0	5	3	Oshiwambo	13	1212
0	WM	Right	Num	initial	F	16	0	Village	9	5	0	115	0	3	4	Oshiwambo	13	1213
0	WM	Right	Num	initial	F	16	0	Village	9	5	0	115	0	6	5	Oshiwambo	13	1214
1	WM	Right	Num	initial	F	16	0	Village	9	5	0	115	0	3	6	Oshiwambo	13	1215
1	WM	Right	Num	initial	F	16	0	Village	9	5	0	115	0	2	7	Oshiwambo	13	1216
1	WM	Right	Num	initial	F	16	0	Village	9	5	0	115	0	4	8	Oshiwambo	13	1217
0	WM	Right	Num	initial	F	16	0	Village	9	5	0	115	0	5	9	Oshiwambo	13	1218
1	WM	Right	Num	initial	F	16	0	Village	9	5	0	115	0	6	10	Oshiwambo	13	1219
0	WM	Right	Num	initial	F	16	0	Village	9	5	0	115	0	3	11	Oshiwambo	13	1220
0	WM	Right	Num	initial	F	16	0	Village	9	5	0	115	0	5	12	Oshiwambo	13	1221
1	WM	Right	Num	initial	F	16	0	Village	9	5	0	115	0	6	13	Oshiwambo	13	1222
0	WM	Right	Num	initial	F	16	0	Village	9	5	0	115	0	4	14	Oshiwambo	13	1223
0	WM	Right	Num	initial	F	16	0	Village	9	5	0	115	0	2	15	Oshiwambo	13	1224
1	WM	Right	Spa	initial	F	16	0	Village	9	5	0	115	0	3	1	Oshiwambo	13	1225
0	WM	Right	Spa	initial	F	16	0	Village	9	5	0	115	0	2	2	Oshiwambo	13	1226
1	WM	Right	Spa	initial	F	16	0	Village	9	5	0	115	0	5	3	Oshiwambo	13	1227
0	WM	Right	Spa	initial	F	16	0	Village	9	5	0	115	0	4	4	Oshiwambo	13	1228
0	WM	Right	Spa	initial	F	16	0	Village	9	5	0	115	0	3	5	Oshiwambo	13	1229
0	WM	Right	Spa	initial	F	16	0	Village	9	5	0	115	0	4	6	Oshiwambo	13	1230
0	WM	Right	Spa	initial	F	16	0	Village	9	5	0	115	0	5	7	Oshiwambo	13	1231
0	WM	Right	Spa	initial	F	16	0	Village	9	5	0	115	0	2	8	Oshiwambo	13	1232
0	WM	Right	Spa	initial	F	16	0	Village	9	5	0	115	0	3	9	Oshiwambo	13	1233
1	WM	Right	Spa	initial	F	16	0	Village	9	5	0	115	0	4	10	Oshiwambo	13	1234
0	WM	Right	Spa	initial	F	16	0	Village	9	5	0	115	0	5	11	Oshiwambo	13	1235
0	WM	Right	Spa	initial	F	16	0	Village	9	5	0	115	0	2	12	Oshiwambo	13	1236
0	WM	Right	Wor	initial	F	16	0	Village	9	5	0	115	0	3	1	Oshiwambo	13	1237
0	WM	Right	Wor	initial	F	16	0	Village	9	5	0	115	0	4	2	Oshiwambo	13	1238
0	WM	Right	Wor	initial	F	16	0	Village	9	5	0	115	0	5	3	Oshiwambo	13	1239
0	WM	Right	Wor	initial	F	16	0	Village	9	5	0	115	0	2	4	Oshiwambo	13	1240
0	WM	Right	Wor	initial	F	16	0	Village	9	5	0	115	0	3	5	Oshiwambo	13	1241
0	WM	Right	Wor	initial	F	16	0	Village	9	5	0	115	0	2	6	Oshiwambo	13	1242
1	WM	Right	Wor	initial	F	16	0	Village	9	5	0	115	0	4	7	Oshiwambo	13	1243
1	WM	Right	Wor	initial	F	16	0	Village	9	5	0	115	0	5	8	Oshiwambo	13	1244
0	WM	Right	Wor	initial	F	16	0	Village	9	5	0	115	0	4	9	Oshiwambo	13	1245
0	WM	Right	Wor	initial	F	16	0	Village	9	5	0	115	0	3	10	Oshiwambo	13	1246
0	WM	Right	Wor	initial	F	16	0	Village	9	5	0	115	0	2	11	Oshiwambo	13	1247
1	WM	Right	Wor	initial	F	16	0	Village	9	5	0	115	0	5	12	Oshiwambo	13	1248
2	SM	Right	Num	initial	F	20	3	Village	8	0	0	115	0	5	1	Oshiwambo	14	1249
1	SM	Right	Num	initial	F	20	3	Village	8	0	0	115	0	3	2	Oshiwambo	14	1250
0	SM	Right	Num	initial	F	20	3	Village	8	0	0	115	0	6	3	Oshiwambo	14	1251
2	SM	Right	Num	initial	F	20	3	Village	8	0	0	115	0	9	4	Oshiwambo	14	1252
2	SM	Right	Num	initial	F	20	3	Village	8	0	0	115	0	8	5	Oshiwambo	14	1253
2	SM	Right	Num	initial	F	20	3	Village	8	0	0	115	0	5	6	Oshiwambo	14	1254
3	SM	Right	Num	initial	F	20	3	Village	8	0	0	115	0	6	7	Oshiwambo	14	1255
1	SM	Right	Num	initial	F	20	3	Village	8	0	0	115	0	8	8	Oshiwambo	14	1256
1	SM	Right	Num	initial	F	20	3	Village	8	0	0	115	0	3	9	Oshiwambo	14	1257
3	SM	Right	Num	initial	F	20	3	Village	8	0	0	115	0	7	10	Oshiwambo	14	1258
4	SM	Right	Num	initial	F	20	3	Village	8	0	0	115	0	9	11	Oshiwambo	14	1259
2	SM	Right	Num	initial	F	20	3	Village	8	0	0	115	0	4	12	Oshiwambo	14	1260
3	SM	Right	Num	initial	F	20	3	Village	8	0	0	115	0	7	13	Oshiwambo	14	1261
2	SM	Right	Num	initial	F	20	3	Village	8	0	0	115	0	4	14	Oshiwambo	14	1262
3	SM	Right	Num	initial	F	20	3	Village	8	0	0	115	0	7	15	Oshiwambo	14	1263
1	SM	Right	Num	initial	F	20	3	Village	8	0	0	115	0	6	16	Oshiwambo	14	1264
1	SM	Right	Num	initial	F	20	3	Village	8	0	0	115	0	3	17	Oshiwambo	14	1265
4	SM	Right	Num	initial	F	20	3	Village	8	0	0	115	0	8	18	Oshiwambo	14	1266
2	SM	Right	Num	initial	F	20	3	Village	8	0	0	115	0	5	19	Oshiwambo	14	1267
2	SM	Right	Num	initial	F	20	3	Village	8	0	0	115	0	4	20	Oshiwambo	14	1268
4	SM	Right	Num	initial	F	20	3	Village	8	0	0	115	0	9	21	Oshiwambo	14	1269
1	SM	Right	Spa	initial	F	20	3	Village	8	0	0	115	0	3	1	Oshiwambo	14	1270
2	SM	Right	Spa	initial	F	20	3	Village	8	0	0	115	0	7	2	Oshiwambo	14	1271
1	SM	Right	Spa	initial	F	20	3	Village	8	0	0	115	0	4	3	Oshiwambo	14	1272
1	SM	Right	Spa	initial	F	20	3	Village	8	0	0	115	0	2	4	Oshiwambo	14	1273
1	SM	Right	Spa	initial	F	20	3	Village	8	0	0	115	0	5	5	Oshiwambo	14	1274
1	SM	Right	Spa	initial	F	20	3	Village	8	0	0	115	0	3	6	Oshiwambo	14	1275
3	SM	Right	Spa	initial	F	20	3	Village	8	0	0	115	0	6	7	Oshiwambo	14	1276
2	SM	Right	Spa	initial	F	20	3	Village	8	0	0	115	0	7	8	Oshiwambo	14	1277
0	SM	Right	Spa	initial	F	20	3	Village	8	0	0	115	0	4	9	Oshiwambo	14	1278
1	SM	Right	Spa	initial	F	20	3	Village	8	0	0	115	0	2	10	Oshiwambo	14	1279
1	SM	Right	Spa	initial	F	20	3	Village	8	0	0	115	0	5	11	Oshiwambo	14	1280
1	SM	Right	Spa	initial	F	20	3	Village	8	0	0	115	0	3	12	Oshiwambo	14	1281
0	SM	Right	Spa	initial	F	20	3	Village	8	0	0	115	0	6	13	Oshiwambo	14	1282
1	SM	Right	Spa	initial	F	20	3	Village	8	0	0	115	0	2	14	Oshiwambo	14	1283
1	SM	Right	Spa	initial	F	20	3	Village	8	0	0	115	0	4	15	Oshiwambo	14	1284
2	SM	Right	Spa	initial	F	20	3	Village	8	0	0	115	0	5	16	Oshiwambo	14	1285
2	SM	Right	Spa	initial	F	20	3	Village	8	0	0	115	0	6	17	Oshiwambo	14	1286
2	SM	Right	Spa	initial	F	20	3	Village	8	0	0	115	0	7	18	Oshiwambo	14	1287
2	SM	Right	Wor	initial	F	20	3	Village	8	0	0	115	0	6	1	Oshiwambo	14	1288
1	SM	Right	Wor	initial	F	20	3	Village	8	0	0	115	0	2	2	Oshiwambo	14	1289
1	SM	Right	Wor	initial	F	20	3	Village	8	0	0	115	0	3	3	Oshiwambo	14	1290
0	SM	Right	Wor	initial	F	20	3	Village	8	0	0	115	0	4	4	Oshiwambo	14	1291
1	SM	Right	Wor	initial	F	20	3	Village	8	0	0	115	0	2	5	Oshiwambo	14	1292
1	SM	Right	Wor	initial	F	20	3	Village	8	0	0	115	0	7	6	Oshiwambo	14	1293
0	SM	Right	Wor	initial	F	20	3	Village	8	0	0	115	0	5	7	Oshiwambo	14	1294
1	SM	Right	Wor	initial	F	20	3	Village	8	0	0	115	0	3	8	Oshiwambo	14	1295
0	SM	Right	Wor	initial	F	20	3	Village	8	0	0	115	0	6	9	Oshiwambo	14	1296
2	SM	Right	Wor	initial	F	20	3	Village	8	0	0	115	0	5	10	Oshiwambo	14	1297
0	SM	Right	Wor	initial	F	20	3	Village	8	0	0	115	0	4	11	Oshiwambo	14	1298
0	SM	Right	Wor	initial	F	20	3	Village	8	0	0	115	0	7	12	Oshiwambo	14	1299
1	SM	Right	Wor	initial	F	20	3	Village	8	0	0	115	0	2	13	Oshiwambo	14	1300
1	SM	Right	Wor	initial	F	20	3	Village	8	0	0	115	0	3	14	Oshiwambo	14	1301
0	SM	Right	Wor	initial	F	20	3	Village	8	0	0	115	0	5	15	Oshiwambo	14	1302
2	SM	Right	Wor	initial	F	20	3	Village	8	0	0	115	0	4	16	Oshiwambo	14	1303
1	SM	Right	Wor	initial	F	20	3	Village	8	0	0	115	0	7	17	Oshiwambo	14	1304
0	SM	Right	Wor	initial	F	20	3	Village	8	0	0	115	0	6	18	Oshiwambo	14	1305
2	WM	Right	Num	initial	F	20	3	Village	8	0	0	115	0	4	1	Oshiwambo	14	1306
1	WM	Right	Num	initial	F	20	3	Village	8	0	0	115	0	2	2	Oshiwambo	14	1307
0	WM	Right	Num	initial	F	20	3	Village	8	0	0	115	0	5	3	Oshiwambo	14	1308
0	WM	Right	Num	initial	F	20	3	Village	8	0	0	115	0	3	4	Oshiwambo	14	1309
0	WM	Right	Num	initial	F	20	3	Village	8	0	0	115	0	6	5	Oshiwambo	14	1310
1	WM	Right	Num	initial	F	20	3	Village	8	0	0	115	0	3	6	Oshiwambo	14	1311
1	WM	Right	Num	initial	F	20	3	Village	8	0	0	115	0	2	7	Oshiwambo	14	1312
0	WM	Right	Num	initial	F	20	3	Village	8	0	0	115	0	4	8	Oshiwambo	14	1313
2	WM	Right	Num	initial	F	20	3	Village	8	0	0	115	0	5	9	Oshiwambo	14	1314
0	WM	Right	Num	initial	F	20	3	Village	8	0	0	115	0	6	10	Oshiwambo	14	1315
0	WM	Right	Num	initial	F	20	3	Village	8	0	0	115	0	3	11	Oshiwambo	14	1316
0	WM	Right	Num	initial	F	20	3	Village	8	0	0	115	0	5	12	Oshiwambo	14	1317
0	WM	Right	Num	initial	F	20	3	Village	8	0	0	115	0	6	13	Oshiwambo	14	1318
0	WM	Right	Num	initial	F	20	3	Village	8	0	0	115	0	4	14	Oshiwambo	14	1319
1	WM	Right	Num	initial	F	20	3	Village	8	0	0	115	0	2	15	Oshiwambo	14	1320
1	WM	Right	Spa	initial	F	20	3	Village	8	0	0	115	0	3	1	Oshiwambo	14	1321
1	WM	Right	Spa	initial	F	20	3	Village	8	0	0	115	0	2	2	Oshiwambo	14	1322
1	WM	Right	Spa	initial	F	20	3	Village	8	0	0	115	0	5	3	Oshiwambo	14	1323
2	WM	Right	Spa	initial	F	20	3	Village	8	0	0	115	0	4	4	Oshiwambo	14	1324
1	WM	Right	Spa	initial	F	20	3	Village	8	0	0	115	0	3	5	Oshiwambo	14	1325
2	WM	Right	Spa	initial	F	20	3	Village	8	0	0	115	0	4	6	Oshiwambo	14	1326
2	WM	Right	Spa	initial	F	20	3	Village	8	0	0	115	0	5	7	Oshiwambo	14	1327
1	WM	Right	Spa	initial	F	20	3	Village	8	0	0	115	0	2	8	Oshiwambo	14	1328
0	WM	Right	Spa	initial	F	20	3	Village	8	0	0	115	0	3	9	Oshiwambo	14	1329
2	WM	Right	Spa	initial	F	20	3	Village	8	0	0	115	0	4	10	Oshiwambo	14	1330
1	WM	Right	Spa	initial	F	20	3	Village	8	0	0	115	0	5	11	Oshiwambo	14	1331
1	WM	Right	Spa	initial	F	20	3	Village	8	0	0	115	0	2	12	Oshiwambo	14	1332
1	WM	Right	Wor	initial	F	20	3	Village	8	0	0	115	0	3	1	Oshiwambo	14	1333
1	WM	Right	Wor	initial	F	20	3	Village	8	0	0	115	0	4	2	Oshiwambo	14	1334
1	WM	Right	Wor	initial	F	20	3	Village	8	0	0	115	0	5	3	Oshiwambo	14	1335
1	WM	Right	Wor	initial	F	20	3	Village	8	0	0	115	0	2	4	Oshiwambo	14	1336
0	WM	Right	Wor	initial	F	20	3	Village	8	0	0	115	0	3	5	Oshiwambo	14	1337
1	WM	Right	Wor	initial	F	20	3	Village	8	0	0	115	0	2	6	Oshiwambo	14	1338
1	WM	Right	Wor	initial	F	20	3	Village	8	0	0	115	0	4	7	Oshiwambo	14	1339
1	WM	Right	Wor	initial	F	20	3	Village	8	0	0	115	0	5	8	Oshiwambo	14	1340
1	WM	Right	Wor	initial	F	20	3	Village	8	0	0	115	0	4	9	Oshiwambo	14	1341
1	WM	Right	Wor	initial	F	20	3	Village	8	0	0	115	0	3	10	Oshiwambo	14	1342
1	WM	Right	Wor	initial	F	20	3	Village	8	0	0	115	0	2	11	Oshiwambo	14	1343
0	WM	Right	Wor	initial	F	20	3	Village	8	0	0	115	0	5	12	Oshiwambo	14	1344
1	SM	Right	Num	initial	F	40	2	Village	4	3	356	115	0	5	1	Oshiwambo	15	1345
1	SM	Right	Num	initial	F	40	2	Village	4	3	356	115	0	3	2	Oshiwambo	15	1346
1	SM	Right	Num	initial	F	40	2	Village	4	3	356	115	0	6	3	Oshiwambo	15	1347
0	SM	Right	Num	initial	F	40	2	Village	4	3	356	115	0	9	4	Oshiwambo	15	1348
3	SM	Right	Num	initial	F	40	2	Village	4	3	356	115	0	8	5	Oshiwambo	15	1349
1	SM	Right	Num	initial	F	40	2	Village	4	3	356	115	0	5	6	Oshiwambo	15	1350
0	SM	Right	Num	initial	F	40	2	Village	4	3	356	115	0	6	7	Oshiwambo	15	1351
0	SM	Right	Num	initial	F	40	2	Village	4	3	356	115	0	8	8	Oshiwambo	15	1352
1	SM	Right	Num	initial	F	40	2	Village	4	3	356	115	0	3	9	Oshiwambo	15	1353
0	SM	Right	Num	initial	F	40	2	Village	4	3	356	115	0	7	10	Oshiwambo	15	1354
2	SM	Right	Num	initial	F	40	2	Village	4	3	356	115	0	9	11	Oshiwambo	15	1355
2	SM	Right	Num	initial	F	40	2	Village	4	3	356	115	0	4	12	Oshiwambo	15	1356
0	SM	Right	Num	initial	F	40	2	Village	4	3	356	115	0	7	13	Oshiwambo	15	1357
2	SM	Right	Num	initial	F	40	2	Village	4	3	356	115	0	4	14	Oshiwambo	15	1358
0	SM	Right	Num	initial	F	40	2	Village	4	3	356	115	0	7	15	Oshiwambo	15	1359
0	SM	Right	Num	initial	F	40	2	Village	4	3	356	115	0	6	16	Oshiwambo	15	1360
0	SM	Right	Num	initial	F	40	2	Village	4	3	356	115	0	3	17	Oshiwambo	15	1361
0	SM	Right	Num	initial	F	40	2	Village	4	3	356	115	0	8	18	Oshiwambo	15	1362
0	SM	Right	Num	initial	F	40	2	Village	4	3	356	115	0	5	19	Oshiwambo	15	1363
2	SM	Right	Num	initial	F	40	2	Village	4	3	356	115	0	4	20	Oshiwambo	15	1364
2	SM	Right	Num	initial	F	40	2	Village	4	3	356	115	0	9	21	Oshiwambo	15	1365
0	SM	Right	Spa	initial	F	40	2	Village	4	3	356	115	0	3	1	Oshiwambo	15	1366
0	SM	Right	Spa	initial	F	40	2	Village	4	3	356	115	0	7	2	Oshiwambo	15	1367
0	SM	Right	Spa	initial	F	40	2	Village	4	3	356	115	0	4	3	Oshiwambo	15	1368
0	SM	Right	Spa	initial	F	40	2	Village	4	3	356	115	0	2	4	Oshiwambo	15	1369
0	SM	Right	Spa	initial	F	40	2	Village	4	3	356	115	0	5	5	Oshiwambo	15	1370
0	SM	Right	Spa	initial	F	40	2	Village	4	3	356	115	0	3	6	Oshiwambo	15	1371
2	SM	Right	Spa	initial	F	40	2	Village	4	3	356	115	0	6	7	Oshiwambo	15	1372
1	SM	Right	Spa	initial	F	40	2	Village	4	3	356	115	0	7	8	Oshiwambo	15	1373
0	SM	Right	Spa	initial	F	40	2	Village	4	3	356	115	0	4	9	Oshiwambo	15	1374
0	SM	Right	Spa	initial	F	40	2	Village	4	3	356	115	0	2	10	Oshiwambo	15	1375
0	SM	Right	Spa	initial	F	40	2	Village	4	3	356	115	0	5	11	Oshiwambo	15	1376
0	SM	Right	Spa	initial	F	40	2	Village	4	3	356	115	0	3	12	Oshiwambo	15	1377
0	SM	Right	Spa	initial	F	40	2	Village	4	3	356	115	0	6	13	Oshiwambo	15	1378
0	SM	Right	Spa	initial	F	40	2	Village	4	3	356	115	0	2	14	Oshiwambo	15	1379
0	SM	Right	Spa	initial	F	40	2	Village	4	3	356	115	0	4	15	Oshiwambo	15	1380
0	SM	Right	Spa	initial	F	40	2	Village	4	3	356	115	0	5	16	Oshiwambo	15	1381
0	SM	Right	Spa	initial	F	40	2	Village	4	3	356	115	0	6	17	Oshiwambo	15	1382
0	SM	Right	Spa	initial	F	40	2	Village	4	3	356	115	0	7	18	Oshiwambo	15	1383
0	SM	Right	Wor	initial	F	40	2	Village	4	3	356	115	0	6	1	Oshiwambo	15	1384
1	SM	Right	Wor	initial	F	40	2	Village	4	3	356	115	0	2	2	Oshiwambo	15	1385
0	SM	Right	Wor	initial	F	40	2	Village	4	3	356	115	0	3	3	Oshiwambo	15	1386
0	SM	Right	Wor	initial	F	40	2	Village	4	3	356	115	0	4	4	Oshiwambo	15	1387
1	SM	Right	Wor	initial	F	40	2	Village	4	3	356	115	0	2	5	Oshiwambo	15	1388
0	SM	Right	Wor	initial	F	40	2	Village	4	3	356	115	0	7	6	Oshiwambo	15	1389
1	SM	Right	Wor	initial	F	40	2	Village	4	3	356	115	0	5	7	Oshiwambo	15	1390
0	SM	Right	Wor	initial	F	40	2	Village	4	3	356	115	0	3	8	Oshiwambo	15	1391
0	SM	Right	Wor	initial	F	40	2	Village	4	3	356	115	0	6	9	Oshiwambo	15	1392
1	SM	Right	Wor	initial	F	40	2	Village	4	3	356	115	0	5	10	Oshiwambo	15	1393
0	SM	Right	Wor	initial	F	40	2	Village	4	3	356	115	0	4	11	Oshiwambo	15	1394
0	SM	Right	Wor	initial	F	40	2	Village	4	3	356	115	0	7	12	Oshiwambo	15	1395
1	SM	Right	Wor	initial	F	40	2	Village	4	3	356	115	0	2	13	Oshiwambo	15	1396
0	SM	Right	Wor	initial	F	40	2	Village	4	3	356	115	0	3	14	Oshiwambo	15	1397
0	SM	Right	Wor	initial	F	40	2	Village	4	3	356	115	0	5	15	Oshiwambo	15	1398
0	SM	Right	Wor	initial	F	40	2	Village	4	3	356	115	0	4	16	Oshiwambo	15	1399
1	SM	Right	Wor	initial	F	40	2	Village	4	3	356	115	0	7	17	Oshiwambo	15	1400
1	SM	Right	Wor	initial	F	40	2	Village	4	3	356	115	0	6	18	Oshiwambo	15	1401
1	WM	Right	Num	initial	F	40	2	Village	4	3	356	115	0	4	1	Oshiwambo	15	1402
0	WM	Right	Num	initial	F	40	2	Village	4	3	356	115	0	2	2	Oshiwambo	15	1403
0	WM	Right	Num	initial	F	40	2	Village	4	3	356	115	0	5	3	Oshiwambo	15	1404
0	WM	Right	Num	initial	F	40	2	Village	4	3	356	115	0	3	4	Oshiwambo	15	1405
0	WM	Right	Num	initial	F	40	2	Village	4	3	356	115	0	6	5	Oshiwambo	15	1406
0	WM	Right	Num	initial	F	40	2	Village	4	3	356	115	0	3	6	Oshiwambo	15	1407
0	WM	Right	Num	initial	F	40	2	Village	4	3	356	115	0	2	7	Oshiwambo	15	1408
0	WM	Right	Num	initial	F	40	2	Village	4	3	356	115	0	4	8	Oshiwambo	15	1409
1	WM	Right	Num	initial	F	40	2	Village	4	3	356	115	0	5	9	Oshiwambo	15	1410
1	WM	Right	Num	initial	F	40	2	Village	4	3	356	115	0	6	10	Oshiwambo	15	1411
0	WM	Right	Num	initial	F	40	2	Village	4	3	356	115	0	3	11	Oshiwambo	15	1412
0	WM	Right	Num	initial	F	40	2	Village	4	3	356	115	0	5	12	Oshiwambo	15	1413
0	WM	Right	Num	initial	F	40	2	Village	4	3	356	115	0	6	13	Oshiwambo	15	1414
0	WM	Right	Num	initial	F	40	2	Village	4	3	356	115	0	4	14	Oshiwambo	15	1415
0	WM	Right	Num	initial	F	40	2	Village	4	3	356	115	0	2	15	Oshiwambo	15	1416
0	WM	Right	Spa	initial	F	40	2	Village	4	3	356	115	0	3	1	Oshiwambo	15	1417
0	WM	Right	Spa	initial	F	40	2	Village	4	3	356	115	0	2	2	Oshiwambo	15	1418
0	WM	Right	Spa	initial	F	40	2	Village	4	3	356	115	0	5	3	Oshiwambo	15	1419
0	WM	Right	Spa	initial	F	40	2	Village	4	3	356	115	0	4	4	Oshiwambo	15	1420
1	WM	Right	Spa	initial	F	40	2	Village	4	3	356	115	0	3	5	Oshiwambo	15	1421
0	WM	Right	Spa	initial	F	40	2	Village	4	3	356	115	0	4	6	Oshiwambo	15	1422
0	WM	Right	Spa	initial	F	40	2	Village	4	3	356	115	0	5	7	Oshiwambo	15	1423
0	WM	Right	Spa	initial	F	40	2	Village	4	3	356	115	0	2	8	Oshiwambo	15	1424
0	WM	Right	Spa	initial	F	40	2	Village	4	3	356	115	0	3	9	Oshiwambo	15	1425
1	WM	Right	Spa	initial	F	40	2	Village	4	3	356	115	0	4	10	Oshiwambo	15	1426
0	WM	Right	Spa	initial	F	40	2	Village	4	3	356	115	0	5	11	Oshiwambo	15	1427
0	WM	Right	Spa	initial	F	40	2	Village	4	3	356	115	0	2	12	Oshiwambo	15	1428
0	WM	Right	Wor	initial	F	40	2	Village	4	3	356	115	0	3	1	Oshiwambo	15	1429
0	WM	Right	Wor	initial	F	40	2	Village	4	3	356	115	0	4	2	Oshiwambo	15	1430
0	WM	Right	Wor	initial	F	40	2	Village	4	3	356	115	0	5	3	Oshiwambo	15	1431
0	WM	Right	Wor	initial	F	40	2	Village	4	3	356	115	0	2	4	Oshiwambo	15	1432
0	WM	Right	Wor	initial	F	40	2	Village	4	3	356	115	0	3	5	Oshiwambo	15	1433
0	WM	Right	Wor	initial	F	40	2	Village	4	3	356	115	0	2	6	Oshiwambo	15	1434
0	WM	Right	Wor	initial	F	40	2	Village	4	3	356	115	0	4	7	Oshiwambo	15	1435
0	WM	Right	Wor	initial	F	40	2	Village	4	3	356	115	0	5	8	Oshiwambo	15	1436
1	WM	Right	Wor	initial	F	40	2	Village	4	3	356	115	0	4	9	Oshiwambo	15	1437
0	WM	Right	Wor	initial	F	40	2	Village	4	3	356	115	0	3	10	Oshiwambo	15	1438
0	WM	Right	Wor	initial	F	40	2	Village	4	3	356	115	0	2	11	Oshiwambo	15	1439
0	WM	Right	Wor	initial	F	40	2	Village	4	3	356	115	0	5	12	Oshiwambo	15	1440
2	SM	Right	Num	initial	M	15	2	Village	8	5	0	115	0	5	1	Oshiwambo	16	1441
1	SM	Right	Num	initial	M	15	2	Village	8	5	0	115	0	3	2	Oshiwambo	16	1442
2	SM	Right	Num	initial	M	15	2	Village	8	5	0	115	0	6	3	Oshiwambo	16	1443
1	SM	Right	Num	initial	M	15	2	Village	8	5	0	115	0	9	4	Oshiwambo	16	1444
0	SM	Right	Num	initial	M	15	2	Village	8	5	0	115	0	8	5	Oshiwambo	16	1445
0	SM	Right	Num	initial	M	15	2	Village	8	5	0	115	0	5	6	Oshiwambo	16	1446
0	SM	Right	Num	initial	M	15	2	Village	8	5	0	115	0	6	7	Oshiwambo	16	1447
1	SM	Right	Num	initial	M	15	2	Village	8	5	0	115	0	8	8	Oshiwambo	16	1448
1	SM	Right	Num	initial	M	15	2	Village	8	5	0	115	0	3	9	Oshiwambo	16	1449
2	SM	Right	Num	initial	M	15	2	Village	8	5	0	115	0	7	10	Oshiwambo	16	1450
2	SM	Right	Num	initial	M	15	2	Village	8	5	0	115	0	9	11	Oshiwambo	16	1451
1	SM	Right	Num	initial	M	15	2	Village	8	5	0	115	0	4	12	Oshiwambo	16	1452
0	SM	Right	Num	initial	M	15	2	Village	8	5	0	115	0	7	13	Oshiwambo	16	1453
2	SM	Right	Num	initial	M	15	2	Village	8	5	0	115	0	4	14	Oshiwambo	16	1454
0	SM	Right	Num	initial	M	15	2	Village	8	5	0	115	0	7	15	Oshiwambo	16	1455
3	SM	Right	Num	initial	M	15	2	Village	8	5	0	115	0	6	16	Oshiwambo	16	1456
1	SM	Right	Num	initial	M	15	2	Village	8	5	0	115	0	3	17	Oshiwambo	16	1457
2	SM	Right	Num	initial	M	15	2	Village	8	5	0	115	0	8	18	Oshiwambo	16	1458
1	SM	Right	Num	initial	M	15	2	Village	8	5	0	115	0	5	19	Oshiwambo	16	1459
0	SM	Right	Num	initial	M	15	2	Village	8	5	0	115	0	4	20	Oshiwambo	16	1460
2	SM	Right	Num	initial	M	15	2	Village	8	5	0	115	0	9	21	Oshiwambo	16	1461
0	SM	Right	Spa	initial	M	15	2	Village	8	5	0	115	0	3	1	Oshiwambo	16	1462
2	SM	Right	Spa	initial	M	15	2	Village	8	5	0	115	0	7	2	Oshiwambo	16	1463
1	SM	Right	Spa	initial	M	15	2	Village	8	5	0	115	0	4	3	Oshiwambo	16	1464
1	SM	Right	Spa	initial	M	15	2	Village	8	5	0	115	0	2	4	Oshiwambo	16	1465
0	SM	Right	Spa	initial	M	15	2	Village	8	5	0	115	0	5	5	Oshiwambo	16	1466
1	SM	Right	Spa	initial	M	15	2	Village	8	5	0	115	0	3	6	Oshiwambo	16	1467
0	SM	Right	Spa	initial	M	15	2	Village	8	5	0	115	0	6	7	Oshiwambo	16	1468
1	SM	Right	Spa	initial	M	15	2	Village	8	5	0	115	0	7	8	Oshiwambo	16	1469
0	SM	Right	Spa	initial	M	15	2	Village	8	5	0	115	0	4	9	Oshiwambo	16	1470
0	SM	Right	Spa	initial	M	15	2	Village	8	5	0	115	0	2	10	Oshiwambo	16	1471
1	SM	Right	Spa	initial	M	15	2	Village	8	5	0	115	0	5	11	Oshiwambo	16	1472
0	SM	Right	Spa	initial	M	15	2	Village	8	5	0	115	0	3	12	Oshiwambo	16	1473
0	SM	Right	Spa	initial	M	15	2	Village	8	5	0	115	0	6	13	Oshiwambo	16	1474
1	SM	Right	Spa	initial	M	15	2	Village	8	5	0	115	0	2	14	Oshiwambo	16	1475
1	SM	Right	Spa	initial	M	15	2	Village	8	5	0	115	0	4	15	Oshiwambo	16	1476
1	SM	Right	Spa	initial	M	15	2	Village	8	5	0	115	0	5	16	Oshiwambo	16	1477
1	SM	Right	Spa	initial	M	15	2	Village	8	5	0	115	0	6	17	Oshiwambo	16	1478
0	SM	Right	Spa	initial	M	15	2	Village	8	5	0	115	0	7	18	Oshiwambo	16	1479
0	SM	Right	Wor	initial	M	15	2	Village	8	5	0	115	0	6	1	Oshiwambo	16	1480
1	SM	Right	Wor	initial	M	15	2	Village	8	5	0	115	0	2	2	Oshiwambo	16	1481
0	SM	Right	Wor	initial	M	15	2	Village	8	5	0	115	0	3	3	Oshiwambo	16	1482
0	SM	Right	Wor	initial	M	15	2	Village	8	5	0	115	0	4	4	Oshiwambo	16	1483
1	SM	Right	Wor	initial	M	15	2	Village	8	5	0	115	0	2	5	Oshiwambo	16	1484
0	SM	Right	Wor	initial	M	15	2	Village	8	5	0	115	0	7	6	Oshiwambo	16	1485
0	SM	Right	Wor	initial	M	15	2	Village	8	5	0	115	0	5	7	Oshiwambo	16	1486
0	SM	Right	Wor	initial	M	15	2	Village	8	5	0	115	0	3	8	Oshiwambo	16	1487
0	SM	Right	Wor	initial	M	15	2	Village	8	5	0	115	0	6	9	Oshiwambo	16	1488
0	SM	Right	Wor	initial	M	15	2	Village	8	5	0	115	0	5	10	Oshiwambo	16	1489
1	SM	Right	Wor	initial	M	15	2	Village	8	5	0	115	0	4	11	Oshiwambo	16	1490
1	SM	Right	Wor	initial	M	15	2	Village	8	5	0	115	0	7	12	Oshiwambo	16	1491
1	SM	Right	Wor	initial	M	15	2	Village	8	5	0	115	0	2	13	Oshiwambo	16	1492
0	SM	Right	Wor	initial	M	15	2	Village	8	5	0	115	0	3	14	Oshiwambo	16	1493
0	SM	Right	Wor	initial	M	15	2	Village	8	5	0	115	0	5	15	Oshiwambo	16	1494
0	SM	Right	Wor	initial	M	15	2	Village	8	5	0	115	0	4	16	Oshiwambo	16	1495
1	SM	Right	Wor	initial	M	15	2	Village	8	5	0	115	0	7	17	Oshiwambo	16	1496
0	SM	Right	Wor	initial	M	15	2	Village	8	5	0	115	0	6	18	Oshiwambo	16	1497
0	WM	Right	Num	initial	M	15	2	Village	8	5	0	115	0	4	1	Oshiwambo	16	1498
0	WM	Right	Num	initial	M	15	2	Village	8	5	0	115	0	2	2	Oshiwambo	16	1499
1	WM	Right	Num	initial	M	15	2	Village	8	5	0	115	0	5	3	Oshiwambo	16	1500
0	WM	Right	Num	initial	M	15	2	Village	8	5	0	115	0	3	4	Oshiwambo	16	1501
0	WM	Right	Num	initial	M	15	2	Village	8	5	0	115	0	6	5	Oshiwambo	16	1502
0	WM	Right	Num	initial	M	15	2	Village	8	5	0	115	0	3	6	Oshiwambo	16	1503
0	WM	Right	Num	initial	M	15	2	Village	8	5	0	115	0	2	7	Oshiwambo	16	1504
0	WM	Right	Num	initial	M	15	2	Village	8	5	0	115	0	4	8	Oshiwambo	16	1505
0	WM	Right	Num	initial	M	15	2	Village	8	5	0	115	0	5	9	Oshiwambo	16	1506
1	WM	Right	Num	initial	M	15	2	Village	8	5	0	115	0	6	10	Oshiwambo	16	1507
0	WM	Right	Num	initial	M	15	2	Village	8	5	0	115	0	3	11	Oshiwambo	16	1508
0	WM	Right	Num	initial	M	15	2	Village	8	5	0	115	0	5	12	Oshiwambo	16	1509
0	WM	Right	Num	initial	M	15	2	Village	8	5	0	115	0	6	13	Oshiwambo	16	1510
1	WM	Right	Num	initial	M	15	2	Village	8	5	0	115	0	4	14	Oshiwambo	16	1511
0	WM	Right	Num	initial	M	15	2	Village	8	5	0	115	0	2	15	Oshiwambo	16	1512
0	WM	Right	Spa	initial	M	15	2	Village	8	5	0	115	0	3	1	Oshiwambo	16	1513
1	WM	Right	Spa	initial	M	15	2	Village	8	5	0	115	0	2	2	Oshiwambo	16	1514
1	WM	Right	Spa	initial	M	15	2	Village	8	5	0	115	0	5	3	Oshiwambo	16	1515
2	WM	Right	Spa	initial	M	15	2	Village	8	5	0	115	0	4	4	Oshiwambo	16	1516
1	WM	Right	Spa	initial	M	15	2	Village	8	5	0	115	0	3	5	Oshiwambo	16	1517
0	WM	Right	Spa	initial	M	15	2	Village	8	5	0	115	0	4	6	Oshiwambo	16	1518
0	WM	Right	Spa	initial	M	15	2	Village	8	5	0	115	0	5	7	Oshiwambo	16	1519
0	WM	Right	Spa	initial	M	15	2	Village	8	5	0	115	0	2	8	Oshiwambo	16	1520
0	WM	Right	Spa	initial	M	15	2	Village	8	5	0	115	0	3	9	Oshiwambo	16	1521
1	WM	Right	Spa	initial	M	15	2	Village	8	5	0	115	0	4	10	Oshiwambo	16	1522
0	WM	Right	Spa	initial	M	15	2	Village	8	5	0	115	0	5	11	Oshiwambo	16	1523
0	WM	Right	Spa	initial	M	15	2	Village	8	5	0	115	0	2	12	Oshiwambo	16	1524
0	WM	Right	Wor	initial	M	15	2	Village	8	5	0	115	0	3	1	Oshiwambo	16	1525
0	WM	Right	Wor	initial	M	15	2	Village	8	5	0	115	0	4	2	Oshiwambo	16	1526
0	WM	Right	Wor	initial	M	15	2	Village	8	5	0	115	0	5	3	Oshiwambo	16	1527
0	WM	Right	Wor	initial	M	15	2	Village	8	5	0	115	0	2	4	Oshiwambo	16	1528
0	WM	Right	Wor	initial	M	15	2	Village	8	5	0	115	0	3	5	Oshiwambo	16	1529
0	WM	Right	Wor	initial	M	15	2	Village	8	5	0	115	0	2	6	Oshiwambo	16	1530
0	WM	Right	Wor	initial	M	15	2	Village	8	5	0	115	0	4	7	Oshiwambo	16	1531
0	WM	Right	Wor	initial	M	15	2	Village	8	5	0	115	0	5	8	Oshiwambo	16	1532
0	WM	Right	Wor	initial	M	15	2	Village	8	5	0	115	0	4	9	Oshiwambo	16	1533
0	WM	Right	Wor	initial	M	15	2	Village	8	5	0	115	0	3	10	Oshiwambo	16	1534
0	WM	Right	Wor	initial	M	15	2	Village	8	5	0	115	0	2	11	Oshiwambo	16	1535
0	WM	Right	Wor	initial	M	15	2	Village	8	5	0	115	0	5	12	Oshiwambo	16	1536
2	SM	Right	Num	initial	M	18	4	Village	9	1	0	115	0	5	1	Oshiwambo	17	1537
1	SM	Right	Num	initial	M	18	4	Village	9	1	0	115	0	3	2	Oshiwambo	17	1538
1	SM	Right	Num	initial	M	18	4	Village	9	1	0	115	0	6	3	Oshiwambo	17	1539
4	SM	Right	Num	initial	M	18	4	Village	9	1	0	115	0	9	4	Oshiwambo	17	1540
2	SM	Right	Num	initial	M	18	4	Village	9	1	0	115	0	8	5	Oshiwambo	17	1541
2	SM	Right	Num	initial	M	18	4	Village	9	1	0	115	0	5	6	Oshiwambo	17	1542
1	SM	Right	Num	initial	M	18	4	Village	9	1	0	115	0	6	7	Oshiwambo	17	1543
2	SM	Right	Num	initial	M	18	4	Village	9	1	0	115	0	8	8	Oshiwambo	17	1544
1	SM	Right	Num	initial	M	18	4	Village	9	1	0	115	0	3	9	Oshiwambo	17	1545
3	SM	Right	Num	initial	M	18	4	Village	9	1	0	115	0	7	10	Oshiwambo	17	1546
1	SM	Right	Num	initial	M	18	4	Village	9	1	0	115	0	9	11	Oshiwambo	17	1547
2	SM	Right	Num	initial	M	18	4	Village	9	1	0	115	0	4	12	Oshiwambo	17	1548
1	SM	Right	Num	initial	M	18	4	Village	9	1	0	115	0	7	13	Oshiwambo	17	1549
1	SM	Right	Num	initial	M	18	4	Village	9	1	0	115	0	4	14	Oshiwambo	17	1550
2	SM	Right	Num	initial	M	18	4	Village	9	1	0	115	0	7	15	Oshiwambo	17	1551
2	SM	Right	Num	initial	M	18	4	Village	9	1	0	115	0	6	16	Oshiwambo	17	1552
1	SM	Right	Num	initial	M	18	4	Village	9	1	0	115	0	3	17	Oshiwambo	17	1553
2	SM	Right	Num	initial	M	18	4	Village	9	1	0	115	0	8	18	Oshiwambo	17	1554
1	SM	Right	Num	initial	M	18	4	Village	9	1	0	115	0	5	19	Oshiwambo	17	1555
2	SM	Right	Num	initial	M	18	4	Village	9	1	0	115	0	4	20	Oshiwambo	17	1556
2	SM	Right	Num	initial	M	18	4	Village	9	1	0	115	0	9	21	Oshiwambo	17	1557
0	SM	Right	Spa	initial	M	18	4	Village	9	1	0	115	0	3	1	Oshiwambo	17	1558
1	SM	Right	Spa	initial	M	18	4	Village	9	1	0	115	0	7	2	Oshiwambo	17	1559
1	SM	Right	Spa	initial	M	18	4	Village	9	1	0	115	0	4	3	Oshiwambo	17	1560
1	SM	Right	Spa	initial	M	18	4	Village	9	1	0	115	0	2	4	Oshiwambo	17	1561
2	SM	Right	Spa	initial	M	18	4	Village	9	1	0	115	0	5	5	Oshiwambo	17	1562
1	SM	Right	Spa	initial	M	18	4	Village	9	1	0	115	0	3	6	Oshiwambo	17	1563
1	SM	Right	Spa	initial	M	18	4	Village	9	1	0	115	0	6	7	Oshiwambo	17	1564
2	SM	Right	Spa	initial	M	18	4	Village	9	1	0	115	0	7	8	Oshiwambo	17	1565
0	SM	Right	Spa	initial	M	18	4	Village	9	1	0	115	0	4	9	Oshiwambo	17	1566
1	SM	Right	Spa	initial	M	18	4	Village	9	1	0	115	0	2	10	Oshiwambo	17	1567
2	SM	Right	Spa	initial	M	18	4	Village	9	1	0	115	0	5	11	Oshiwambo	17	1568
1	SM	Right	Spa	initial	M	18	4	Village	9	1	0	115	0	3	12	Oshiwambo	17	1569
1	SM	Right	Spa	initial	M	18	4	Village	9	1	0	115	0	6	13	Oshiwambo	17	1570
1	SM	Right	Spa	initial	M	18	4	Village	9	1	0	115	0	2	14	Oshiwambo	17	1571
2	SM	Right	Spa	initial	M	18	4	Village	9	1	0	115	0	4	15	Oshiwambo	17	1572
2	SM	Right	Spa	initial	M	18	4	Village	9	1	0	115	0	5	16	Oshiwambo	17	1573
2	SM	Right	Spa	initial	M	18	4	Village	9	1	0	115	0	6	17	Oshiwambo	17	1574
0	SM	Right	Spa	initial	M	18	4	Village	9	1	0	115	0	7	18	Oshiwambo	17	1575
0	SM	Right	Wor	initial	M	18	4	Village	9	1	0	115	0	6	1	Oshiwambo	17	1576
0	SM	Right	Wor	initial	M	18	4	Village	9	1	0	115	0	2	2	Oshiwambo	17	1577
0	SM	Right	Wor	initial	M	18	4	Village	9	1	0	115	0	3	3	Oshiwambo	17	1578
1	SM	Right	Wor	initial	M	18	4	Village	9	1	0	115	0	4	4	Oshiwambo	17	1579
0	SM	Right	Wor	initial	M	18	4	Village	9	1	0	115	0	2	5	Oshiwambo	17	1580
1	SM	Right	Wor	initial	M	18	4	Village	9	1	0	115	0	7	6	Oshiwambo	17	1581
0	SM	Right	Wor	initial	M	18	4	Village	9	1	0	115	0	5	7	Oshiwambo	17	1582
0	SM	Right	Wor	initial	M	18	4	Village	9	1	0	115	0	3	8	Oshiwambo	17	1583
0	SM	Right	Wor	initial	M	18	4	Village	9	1	0	115	0	6	9	Oshiwambo	17	1584
1	SM	Right	Wor	initial	M	18	4	Village	9	1	0	115	0	5	10	Oshiwambo	17	1585
0	SM	Right	Wor	initial	M	18	4	Village	9	1	0	115	0	4	11	Oshiwambo	17	1586
0	SM	Right	Wor	initial	M	18	4	Village	9	1	0	115	0	7	12	Oshiwambo	17	1587
1	SM	Right	Wor	initial	M	18	4	Village	9	1	0	115	0	2	13	Oshiwambo	17	1588
0	SM	Right	Wor	initial	M	18	4	Village	9	1	0	115	0	3	14	Oshiwambo	17	1589
0	SM	Right	Wor	initial	M	18	4	Village	9	1	0	115	0	5	15	Oshiwambo	17	1590
1	SM	Right	Wor	initial	M	18	4	Village	9	1	0	115	0	4	16	Oshiwambo	17	1591
1	SM	Right	Wor	initial	M	18	4	Village	9	1	0	115	0	7	17	Oshiwambo	17	1592
0	SM	Right	Wor	initial	M	18	4	Village	9	1	0	115	0	6	18	Oshiwambo	17	1593
2	WM	Right	Num	initial	M	18	4	Village	9	1	0	115	0	4	1	Oshiwambo	17	1594
1	WM	Right	Num	initial	M	18	4	Village	9	1	0	115	0	2	2	Oshiwambo	17	1595
1	WM	Right	Num	initial	M	18	4	Village	9	1	0	115	0	5	3	Oshiwambo	17	1596
0	WM	Right	Num	initial	M	18	4	Village	9	1	0	115	0	3	4	Oshiwambo	17	1597
1	WM	Right	Num	initial	M	18	4	Village	9	1	0	115	0	6	5	Oshiwambo	17	1598
0	WM	Right	Num	initial	M	18	4	Village	9	1	0	115	0	3	6	Oshiwambo	17	1599
0	WM	Right	Num	initial	M	18	4	Village	9	1	0	115	0	2	7	Oshiwambo	17	1600
0	WM	Right	Num	initial	M	18	4	Village	9	1	0	115	0	4	8	Oshiwambo	17	1601
0	WM	Right	Num	initial	M	18	4	Village	9	1	0	115	0	5	9	Oshiwambo	17	1602
2	WM	Right	Num	initial	M	18	4	Village	9	1	0	115	0	6	10	Oshiwambo	17	1603
0	WM	Right	Num	initial	M	18	4	Village	9	1	0	115	0	3	11	Oshiwambo	17	1604
1	WM	Right	Num	initial	M	18	4	Village	9	1	0	115	0	5	12	Oshiwambo	17	1605
1	WM	Right	Num	initial	M	18	4	Village	9	1	0	115	0	6	13	Oshiwambo	17	1606
0	WM	Right	Num	initial	M	18	4	Village	9	1	0	115	0	4	14	Oshiwambo	17	1607
0	WM	Right	Num	initial	M	18	4	Village	9	1	0	115	0	2	15	Oshiwambo	17	1608
1	WM	Right	Spa	initial	M	18	4	Village	9	1	0	115	0	3	1	Oshiwambo	17	1609
0	WM	Right	Spa	initial	M	18	4	Village	9	1	0	115	0	2	2	Oshiwambo	17	1610
1	WM	Right	Spa	initial	M	18	4	Village	9	1	0	115	0	5	3	Oshiwambo	17	1611
2	WM	Right	Spa	initial	M	18	4	Village	9	1	0	115	0	4	4	Oshiwambo	17	1612
1	WM	Right	Spa	initial	M	18	4	Village	9	1	0	115	0	3	5	Oshiwambo	17	1613
0	WM	Right	Spa	initial	M	18	4	Village	9	1	0	115	0	4	6	Oshiwambo	17	1614
1	WM	Right	Spa	initial	M	18	4	Village	9	1	0	115	0	5	7	Oshiwambo	17	1615
1	WM	Right	Spa	initial	M	18	4	Village	9	1	0	115	0	2	8	Oshiwambo	17	1616
1	WM	Right	Spa	initial	M	18	4	Village	9	1	0	115	0	3	9	Oshiwambo	17	1617
1	WM	Right	Spa	initial	M	18	4	Village	9	1	0	115	0	4	10	Oshiwambo	17	1618
0	WM	Right	Spa	initial	M	18	4	Village	9	1	0	115	0	5	11	Oshiwambo	17	1619
1	WM	Right	Spa	initial	M	18	4	Village	9	1	0	115	0	2	12	Oshiwambo	17	1620
1	WM	Right	Wor	initial	M	18	4	Village	9	1	0	115	0	3	1	Oshiwambo	17	1621
0	WM	Right	Wor	initial	M	18	4	Village	9	1	0	115	0	4	2	Oshiwambo	17	1622
0	WM	Right	Wor	initial	M	18	4	Village	9	1	0	115	0	5	3	Oshiwambo	17	1623
0	WM	Right	Wor	initial	M	18	4	Village	9	1	0	115	0	2	4	Oshiwambo	17	1624
0	WM	Right	Wor	initial	M	18	4	Village	9	1	0	115	0	3	5	Oshiwambo	17	1625
0	WM	Right	Wor	initial	M	18	4	Village	9	1	0	115	0	2	6	Oshiwambo	17	1626
0	WM	Right	Wor	initial	M	18	4	Village	9	1	0	115	0	4	7	Oshiwambo	17	1627
0	WM	Right	Wor	initial	M	18	4	Village	9	1	0	115	0	5	8	Oshiwambo	17	1628
1	WM	Right	Wor	initial	M	18	4	Village	9	1	0	115	0	4	9	Oshiwambo	17	1629
0	WM	Right	Wor	initial	M	18	4	Village	9	1	0	115	0	3	10	Oshiwambo	17	1630
0	WM	Right	Wor	initial	M	18	4	Village	9	1	0	115	0	2	11	Oshiwambo	17	1631
0	WM	Right	Wor	initial	M	18	4	Village	9	1	0	115	0	5	12	Oshiwambo	17	1632
0	SM	Right	Num	initial	M	19	6	Village	12	5	0	115	0	5	1	Oshiwambo	18	1633
1	SM	Right	Num	initial	M	19	6	Village	12	5	0	115	0	3	2	Oshiwambo	18	1634
0	SM	Right	Num	initial	M	19	6	Village	12	5	0	115	0	6	3	Oshiwambo	18	1635
1	SM	Right	Num	initial	M	19	6	Village	12	5	0	115	0	9	4	Oshiwambo	18	1636
1	SM	Right	Num	initial	M	19	6	Village	12	5	0	115	0	8	5	Oshiwambo	18	1637
1	SM	Right	Num	initial	M	19	6	Village	12	5	0	115	0	5	6	Oshiwambo	18	1638
1	SM	Right	Num	initial	M	19	6	Village	12	5	0	115	0	6	7	Oshiwambo	18	1639
3	SM	Right	Num	initial	M	19	6	Village	12	5	0	115	0	8	8	Oshiwambo	18	1640
1	SM	Right	Num	initial	M	19	6	Village	12	5	0	115	0	3	9	Oshiwambo	18	1641
2	SM	Right	Num	initial	M	19	6	Village	12	5	0	115	0	7	10	Oshiwambo	18	1642
2	SM	Right	Num	initial	M	19	6	Village	12	5	0	115	0	9	11	Oshiwambo	18	1643
1	SM	Right	Num	initial	M	19	6	Village	12	5	0	115	0	4	12	Oshiwambo	18	1644
3	SM	Right	Num	initial	M	19	6	Village	12	5	0	115	0	7	13	Oshiwambo	18	1645
2	SM	Right	Num	initial	M	19	6	Village	12	5	0	115	0	4	14	Oshiwambo	18	1646
3	SM	Right	Num	initial	M	19	6	Village	12	5	0	115	0	7	15	Oshiwambo	18	1647
3	SM	Right	Num	initial	M	19	6	Village	12	5	0	115	0	6	16	Oshiwambo	18	1648
1	SM	Right	Num	initial	M	19	6	Village	12	5	0	115	0	3	17	Oshiwambo	18	1649
2	SM	Right	Num	initial	M	19	6	Village	12	5	0	115	0	8	18	Oshiwambo	18	1650
2	SM	Right	Num	initial	M	19	6	Village	12	5	0	115	0	5	19	Oshiwambo	18	1651
2	SM	Right	Num	initial	M	19	6	Village	12	5	0	115	0	4	20	Oshiwambo	18	1652
4	SM	Right	Num	initial	M	19	6	Village	12	5	0	115	0	9	21	Oshiwambo	18	1653
1	SM	Right	Spa	initial	M	19	6	Village	12	5	0	115	0	3	1	Oshiwambo	18	1654
1	SM	Right	Spa	initial	M	19	6	Village	12	5	0	115	0	7	2	Oshiwambo	18	1655
1	SM	Right	Spa	initial	M	19	6	Village	12	5	0	115	0	4	3	Oshiwambo	18	1656
1	SM	Right	Spa	initial	M	19	6	Village	12	5	0	115	0	2	4	Oshiwambo	18	1657
1	SM	Right	Spa	initial	M	19	6	Village	12	5	0	115	0	5	5	Oshiwambo	18	1658
0	SM	Right	Spa	initial	M	19	6	Village	12	5	0	115	0	3	6	Oshiwambo	18	1659
0	SM	Right	Spa	initial	M	19	6	Village	12	5	0	115	0	6	7	Oshiwambo	18	1660
0	SM	Right	Spa	initial	M	19	6	Village	12	5	0	115	0	7	8	Oshiwambo	18	1661
0	SM	Right	Spa	initial	M	19	6	Village	12	5	0	115	0	4	9	Oshiwambo	18	1662
0	SM	Right	Spa	initial	M	19	6	Village	12	5	0	115	0	2	10	Oshiwambo	18	1663
2	SM	Right	Spa	initial	M	19	6	Village	12	5	0	115	0	5	11	Oshiwambo	18	1664
1	SM	Right	Spa	initial	M	19	6	Village	12	5	0	115	0	3	12	Oshiwambo	18	1665
0	SM	Right	Spa	initial	M	19	6	Village	12	5	0	115	0	6	13	Oshiwambo	18	1666
1	SM	Right	Spa	initial	M	19	6	Village	12	5	0	115	0	2	14	Oshiwambo	18	1667
0	SM	Right	Spa	initial	M	19	6	Village	12	5	0	115	0	4	15	Oshiwambo	18	1668
1	SM	Right	Spa	initial	M	19	6	Village	12	5	0	115	0	5	16	Oshiwambo	18	1669
1	SM	Right	Spa	initial	M	19	6	Village	12	5	0	115	0	6	17	Oshiwambo	18	1670
0	SM	Right	Spa	initial	M	19	6	Village	12	5	0	115	0	7	18	Oshiwambo	18	1671
0	SM	Right	Wor	initial	M	19	6	Village	12	5	0	115	0	6	1	Oshiwambo	18	1672
1	SM	Right	Wor	initial	M	19	6	Village	12	5	0	115	0	2	2	Oshiwambo	18	1673
1	SM	Right	Wor	initial	M	19	6	Village	12	5	0	115	0	3	3	Oshiwambo	18	1674
0	SM	Right	Wor	initial	M	19	6	Village	12	5	0	115	0	4	4	Oshiwambo	18	1675
1	SM	Right	Wor	initial	M	19	6	Village	12	5	0	115	0	2	5	Oshiwambo	18	1676
0	SM	Right	Wor	initial	M	19	6	Village	12	5	0	115	0	7	6	Oshiwambo	18	1677
0	SM	Right	Wor	initial	M	19	6	Village	12	5	0	115	0	5	7	Oshiwambo	18	1678
1	SM	Right	Wor	initial	M	19	6	Village	12	5	0	115	0	3	8	Oshiwambo	18	1679
0	SM	Right	Wor	initial	M	19	6	Village	12	5	0	115	0	6	9	Oshiwambo	18	1680
0	SM	Right	Wor	initial	M	19	6	Village	12	5	0	115	0	5	10	Oshiwambo	18	1681
0	SM	Right	Wor	initial	M	19	6	Village	12	5	0	115	0	4	11	Oshiwambo	18	1682
0	SM	Right	Wor	initial	M	19	6	Village	12	5	0	115	0	7	12	Oshiwambo	18	1683
1	SM	Right	Wor	initial	M	19	6	Village	12	5	0	115	0	2	13	Oshiwambo	18	1684
1	SM	Right	Wor	initial	M	19	6	Village	12	5	0	115	0	3	14	Oshiwambo	18	1685
0	SM	Right	Wor	initial	M	19	6	Village	12	5	0	115	0	5	15	Oshiwambo	18	1686
1	SM	Right	Wor	initial	M	19	6	Village	12	5	0	115	0	4	16	Oshiwambo	18	1687
2	SM	Right	Wor	initial	M	19	6	Village	12	5	0	115	0	7	17	Oshiwambo	18	1688
0	SM	Right	Wor	initial	M	19	6	Village	12	5	0	115	0	6	18	Oshiwambo	18	1689
2	WM	Right	Num	initial	M	19	6	Village	12	5	0	115	0	4	1	Oshiwambo	18	1690
1	WM	Right	Num	initial	M	19	6	Village	12	5	0	115	0	2	2	Oshiwambo	18	1691
0	WM	Right	Num	initial	M	19	6	Village	12	5	0	115	0	5	3	Oshiwambo	18	1692
0	WM	Right	Num	initial	M	19	6	Village	12	5	0	115	0	3	4	Oshiwambo	18	1693
0	WM	Right	Num	initial	M	19	6	Village	12	5	0	115	0	6	5	Oshiwambo	18	1694
0	WM	Right	Num	initial	M	19	6	Village	12	5	0	115	0	3	6	Oshiwambo	18	1695
1	WM	Right	Num	initial	M	19	6	Village	12	5	0	115	0	2	7	Oshiwambo	18	1696
1	WM	Right	Num	initial	M	19	6	Village	12	5	0	115	0	4	8	Oshiwambo	18	1697
2	WM	Right	Num	initial	M	19	6	Village	12	5	0	115	0	5	9	Oshiwambo	18	1698
0	WM	Right	Num	initial	M	19	6	Village	12	5	0	115	0	6	10	Oshiwambo	18	1699
0	WM	Right	Num	initial	M	19	6	Village	12	5	0	115	0	3	11	Oshiwambo	18	1700
1	WM	Right	Num	initial	M	19	6	Village	12	5	0	115	0	5	12	Oshiwambo	18	1701
0	WM	Right	Num	initial	M	19	6	Village	12	5	0	115	0	6	13	Oshiwambo	18	1702
1	WM	Right	Num	initial	M	19	6	Village	12	5	0	115	0	4	14	Oshiwambo	18	1703
0	WM	Right	Num	initial	M	19	6	Village	12	5	0	115	0	2	15	Oshiwambo	18	1704
0	WM	Right	Spa	initial	M	19	6	Village	12	5	0	115	0	3	1	Oshiwambo	18	1705
1	WM	Right	Spa	initial	M	19	6	Village	12	5	0	115	0	2	2	Oshiwambo	18	1706
1	WM	Right	Spa	initial	M	19	6	Village	12	5	0	115	0	5	3	Oshiwambo	18	1707
0	WM	Right	Spa	initial	M	19	6	Village	12	5	0	115	0	4	4	Oshiwambo	18	1708
1	WM	Right	Spa	initial	M	19	6	Village	12	5	0	115	0	3	5	Oshiwambo	18	1709
0	WM	Right	Spa	initial	M	19	6	Village	12	5	0	115	0	4	6	Oshiwambo	18	1710
0	WM	Right	Spa	initial	M	19	6	Village	12	5	0	115	0	5	7	Oshiwambo	18	1711
0	WM	Right	Spa	initial	M	19	6	Village	12	5	0	115	0	2	8	Oshiwambo	18	1712
0	WM	Right	Spa	initial	M	19	6	Village	12	5	0	115	0	3	9	Oshiwambo	18	1713
2	WM	Right	Spa	initial	M	19	6	Village	12	5	0	115	0	4	10	Oshiwambo	18	1714
0	WM	Right	Spa	initial	M	19	6	Village	12	5	0	115	0	5	11	Oshiwambo	18	1715
0	WM	Right	Spa	initial	M	19	6	Village	12	5	0	115	0	2	12	Oshiwambo	18	1716
0	WM	Right	Wor	initial	M	19	6	Village	12	5	0	115	0	3	1	Oshiwambo	18	1717
0	WM	Right	Wor	initial	M	19	6	Village	12	5	0	115	0	4	2	Oshiwambo	18	1718
0	WM	Right	Wor	initial	M	19	6	Village	12	5	0	115	0	5	3	Oshiwambo	18	1719
0	WM	Right	Wor	initial	M	19	6	Village	12	5	0	115	0	2	4	Oshiwambo	18	1720
0	WM	Right	Wor	initial	M	19	6	Village	12	5	0	115	0	3	5	Oshiwambo	18	1721
0	WM	Right	Wor	initial	M	19	6	Village	12	5	0	115	0	2	6	Oshiwambo	18	1722
0	WM	Right	Wor	initial	M	19	6	Village	12	5	0	115	0	4	7	Oshiwambo	18	1723
0	WM	Right	Wor	initial	M	19	6	Village	12	5	0	115	0	5	8	Oshiwambo	18	1724
0	WM	Right	Wor	initial	M	19	6	Village	12	5	0	115	0	4	9	Oshiwambo	18	1725
0	WM	Right	Wor	initial	M	19	6	Village	12	5	0	115	0	3	10	Oshiwambo	18	1726
1	WM	Right	Wor	initial	M	19	6	Village	12	5	0	115	0	2	11	Oshiwambo	18	1727
0	WM	Right	Wor	initial	M	19	6	Village	12	5	0	115	0	5	12	Oshiwambo	18	1728
2	SM	Right	Num	initial	F	19	2	Village	6	0	0	115	0	5	1	Oshiwambo	19	1729
1	SM	Right	Num	initial	F	19	2	Village	6	0	0	115	0	3	2	Oshiwambo	19	1730
2	SM	Right	Num	initial	F	19	2	Village	6	0	0	115	0	6	3	Oshiwambo	19	1731
1	SM	Right	Num	initial	F	19	2	Village	6	0	0	115	0	9	4	Oshiwambo	19	1732
1	SM	Right	Num	initial	F	19	2	Village	6	0	0	115	0	8	5	Oshiwambo	19	1733
2	SM	Right	Num	initial	F	19	2	Village	6	0	0	115	0	5	6	Oshiwambo	19	1734
2	SM	Right	Num	initial	F	19	2	Village	6	0	0	115	0	6	7	Oshiwambo	19	1735
1	SM	Right	Num	initial	F	19	2	Village	6	0	0	115	0	8	8	Oshiwambo	19	1736
1	SM	Right	Num	initial	F	19	2	Village	6	0	0	115	0	3	9	Oshiwambo	19	1737
0	SM	Right	Num	initial	F	19	2	Village	6	0	0	115	0	7	10	Oshiwambo	19	1738
0	SM	Right	Num	initial	F	19	2	Village	6	0	0	115	0	9	11	Oshiwambo	19	1739
2	SM	Right	Num	initial	F	19	2	Village	6	0	0	115	0	4	12	Oshiwambo	19	1740
0	SM	Right	Num	initial	F	19	2	Village	6	0	0	115	0	7	13	Oshiwambo	19	1741
0	SM	Right	Num	initial	F	19	2	Village	6	0	0	115	0	4	14	Oshiwambo	19	1742
2	SM	Right	Num	initial	F	19	2	Village	6	0	0	115	0	7	15	Oshiwambo	19	1743
3	SM	Right	Num	initial	F	19	2	Village	6	0	0	115	0	6	16	Oshiwambo	19	1744
1	SM	Right	Num	initial	F	19	2	Village	6	0	0	115	0	3	17	Oshiwambo	19	1745
0	SM	Right	Num	initial	F	19	2	Village	6	0	0	115	0	8	18	Oshiwambo	19	1746
0	SM	Right	Num	initial	F	19	2	Village	6	0	0	115	0	5	19	Oshiwambo	19	1747
2	SM	Right	Num	initial	F	19	2	Village	6	0	0	115	0	4	20	Oshiwambo	19	1748
0	SM	Right	Num	initial	F	19	2	Village	6	0	0	115	0	9	21	Oshiwambo	19	1749
0	SM	Right	Spa	initial	F	19	2	Village	6	0	0	115	0	3	1	Oshiwambo	19	1750
2	SM	Right	Spa	initial	F	19	2	Village	6	0	0	115	0	7	2	Oshiwambo	19	1751
1	SM	Right	Spa	initial	F	19	2	Village	6	0	0	115	0	4	3	Oshiwambo	19	1752
0	SM	Right	Spa	initial	F	19	2	Village	6	0	0	115	0	2	4	Oshiwambo	19	1753
0	SM	Right	Spa	initial	F	19	2	Village	6	0	0	115	0	5	5	Oshiwambo	19	1754
0	SM	Right	Spa	initial	F	19	2	Village	6	0	0	115	0	3	6	Oshiwambo	19	1755
0	SM	Right	Spa	initial	F	19	2	Village	6	0	0	115	0	6	7	Oshiwambo	19	1756
1	SM	Right	Spa	initial	F	19	2	Village	6	0	0	115	0	7	8	Oshiwambo	19	1757
0	SM	Right	Spa	initial	F	19	2	Village	6	0	0	115	0	4	9	Oshiwambo	19	1758
1	SM	Right	Spa	initial	F	19	2	Village	6	0	0	115	0	2	10	Oshiwambo	19	1759
0	SM	Right	Spa	initial	F	19	2	Village	6	0	0	115	0	5	11	Oshiwambo	19	1760
1	SM	Right	Spa	initial	F	19	2	Village	6	0	0	115	0	3	12	Oshiwambo	19	1761
0	SM	Right	Spa	initial	F	19	2	Village	6	0	0	115	0	6	13	Oshiwambo	19	1762
0	SM	Right	Spa	initial	F	19	2	Village	6	0	0	115	0	2	14	Oshiwambo	19	1763
0	SM	Right	Spa	initial	F	19	2	Village	6	0	0	115	0	4	15	Oshiwambo	19	1764
1	SM	Right	Spa	initial	F	19	2	Village	6	0	0	115	0	5	16	Oshiwambo	19	1765
0	SM	Right	Spa	initial	F	19	2	Village	6	0	0	115	0	6	17	Oshiwambo	19	1766
0	SM	Right	Spa	initial	F	19	2	Village	6	0	0	115	0	7	18	Oshiwambo	19	1767
2	SM	Right	Wor	initial	F	19	2	Village	6	0	0	115	0	6	1	Oshiwambo	19	1768
1	SM	Right	Wor	initial	F	19	2	Village	6	0	0	115	0	2	2	Oshiwambo	19	1769
1	SM	Right	Wor	initial	F	19	2	Village	6	0	0	115	0	3	3	Oshiwambo	19	1770
0	SM	Right	Wor	initial	F	19	2	Village	6	0	0	115	0	4	4	Oshiwambo	19	1771
1	SM	Right	Wor	initial	F	19	2	Village	6	0	0	115	0	2	5	Oshiwambo	19	1772
1	SM	Right	Wor	initial	F	19	2	Village	6	0	0	115	0	7	6	Oshiwambo	19	1773
0	SM	Right	Wor	initial	F	19	2	Village	6	0	0	115	0	5	7	Oshiwambo	19	1774
0	SM	Right	Wor	initial	F	19	2	Village	6	0	0	115	0	3	8	Oshiwambo	19	1775
0	SM	Right	Wor	initial	F	19	2	Village	6	0	0	115	0	6	9	Oshiwambo	19	1776
0	SM	Right	Wor	initial	F	19	2	Village	6	0	0	115	0	5	10	Oshiwambo	19	1777
0	SM	Right	Wor	initial	F	19	2	Village	6	0	0	115	0	4	11	Oshiwambo	19	1778
0	SM	Right	Wor	initial	F	19	2	Village	6	0	0	115	0	7	12	Oshiwambo	19	1779
1	SM	Right	Wor	initial	F	19	2	Village	6	0	0	115	0	2	13	Oshiwambo	19	1780
0	SM	Right	Wor	initial	F	19	2	Village	6	0	0	115	0	3	14	Oshiwambo	19	1781
0	SM	Right	Wor	initial	F	19	2	Village	6	0	0	115	0	5	15	Oshiwambo	19	1782
0	SM	Right	Wor	initial	F	19	2	Village	6	0	0	115	0	4	16	Oshiwambo	19	1783
1	SM	Right	Wor	initial	F	19	2	Village	6	0	0	115	0	7	17	Oshiwambo	19	1784
0	SM	Right	Wor	initial	F	19	2	Village	6	0	0	115	0	6	18	Oshiwambo	19	1785
1	WM	Right	Num	initial	F	19	2	Village	6	0	0	115	0	4	1	Oshiwambo	19	1786
1	WM	Right	Num	initial	F	19	2	Village	6	0	0	115	0	2	2	Oshiwambo	19	1787
1	WM	Right	Num	initial	F	19	2	Village	6	0	0	115	0	5	3	Oshiwambo	19	1788
0	WM	Right	Num	initial	F	19	2	Village	6	0	0	115	0	3	4	Oshiwambo	19	1789
0	WM	Right	Num	initial	F	19	2	Village	6	0	0	115	0	6	5	Oshiwambo	19	1790
0	WM	Right	Num	initial	F	19	2	Village	6	0	0	115	0	3	6	Oshiwambo	19	1791
0	WM	Right	Num	initial	F	19	2	Village	6	0	0	115	0	2	7	Oshiwambo	19	1792
0	WM	Right	Num	initial	F	19	2	Village	6	0	0	115	0	4	8	Oshiwambo	19	1793
1	WM	Right	Num	initial	F	19	2	Village	6	0	0	115	0	5	9	Oshiwambo	19	1794
0	WM	Right	Num	initial	F	19	2	Village	6	0	0	115	0	6	10	Oshiwambo	19	1795
0	WM	Right	Num	initial	F	19	2	Village	6	0	0	115	0	3	11	Oshiwambo	19	1796
0	WM	Right	Num	initial	F	19	2	Village	6	0	0	115	0	5	12	Oshiwambo	19	1797
0	WM	Right	Num	initial	F	19	2	Village	6	0	0	115	0	6	13	Oshiwambo	19	1798
1	WM	Right	Num	initial	F	19	2	Village	6	0	0	115	0	4	14	Oshiwambo	19	1799
1	WM	Right	Num	initial	F	19	2	Village	6	0	0	115	0	2	15	Oshiwambo	19	1800
1	WM	Right	Spa	initial	F	19	2	Village	6	0	0	115	0	3	1	Oshiwambo	19	1801
0	WM	Right	Spa	initial	F	19	2	Village	6	0	0	115	0	2	2	Oshiwambo	19	1802
0	WM	Right	Spa	initial	F	19	2	Village	6	0	0	115	0	5	3	Oshiwambo	19	1803
0	WM	Right	Spa	initial	F	19	2	Village	6	0	0	115	0	4	4	Oshiwambo	19	1804
1	WM	Right	Spa	initial	F	19	2	Village	6	0	0	115	0	3	5	Oshiwambo	19	1805
0	WM	Right	Spa	initial	F	19	2	Village	6	0	0	115	0	4	6	Oshiwambo	19	1806
0	WM	Right	Spa	initial	F	19	2	Village	6	0	0	115	0	5	7	Oshiwambo	19	1807
0	WM	Right	Spa	initial	F	19	2	Village	6	0	0	115	0	2	8	Oshiwambo	19	1808
1	WM	Right	Spa	initial	F	19	2	Village	6	0	0	115	0	3	9	Oshiwambo	19	1809
0	WM	Right	Spa	initial	F	19	2	Village	6	0	0	115	0	4	10	Oshiwambo	19	1810
1	WM	Right	Spa	initial	F	19	2	Village	6	0	0	115	0	5	11	Oshiwambo	19	1811
1	WM	Right	Spa	initial	F	19	2	Village	6	0	0	115	0	2	12	Oshiwambo	19	1812
0	WM	Right	Wor	initial	F	19	2	Village	6	0	0	115	0	3	1	Oshiwambo	19	1813
0	WM	Right	Wor	initial	F	19	2	Village	6	0	0	115	0	4	2	Oshiwambo	19	1814
0	WM	Right	Wor	initial	F	19	2	Village	6	0	0	115	0	5	3	Oshiwambo	19	1815
0	WM	Right	Wor	initial	F	19	2	Village	6	0	0	115	0	2	4	Oshiwambo	19	1816
0	WM	Right	Wor	initial	F	19	2	Village	6	0	0	115	0	3	5	Oshiwambo	19	1817
0	WM	Right	Wor	initial	F	19	2	Village	6	0	0	115	0	2	6	Oshiwambo	19	1818
1	WM	Right	Wor	initial	F	19	2	Village	6	0	0	115	0	4	7	Oshiwambo	19	1819
0	WM	Right	Wor	initial	F	19	2	Village	6	0	0	115	0	5	8	Oshiwambo	19	1820
0	WM	Right	Wor	initial	F	19	2	Village	6	0	0	115	0	4	9	Oshiwambo	19	1821
0	WM	Right	Wor	initial	F	19	2	Village	6	0	0	115	0	3	10	Oshiwambo	19	1822
0	WM	Right	Wor	initial	F	19	2	Village	6	0	0	115	0	2	11	Oshiwambo	19	1823
0	WM	Right	Wor	initial	F	19	2	Village	6	0	0	115	0	5	12	Oshiwambo	19	1824
1	SM	Right	Num	initial	M	18	2	Village	8	3	0	115	0	5	1	Oshiwambo	20	1825
1	SM	Right	Num	initial	M	18	2	Village	8	3	0	115	0	3	2	Oshiwambo	20	1826
2	SM	Right	Num	initial	M	18	2	Village	8	3	0	115	0	6	3	Oshiwambo	20	1827
1	SM	Right	Num	initial	M	18	2	Village	8	3	0	115	0	9	4	Oshiwambo	20	1828
1	SM	Right	Num	initial	M	18	2	Village	8	3	0	115	0	8	5	Oshiwambo	20	1829
0	SM	Right	Num	initial	M	18	2	Village	8	3	0	115	0	5	6	Oshiwambo	20	1830
3	SM	Right	Num	initial	M	18	2	Village	8	3	0	115	0	6	7	Oshiwambo	20	1831
0	SM	Right	Num	initial	M	18	2	Village	8	3	0	115	0	8	8	Oshiwambo	20	1832
1	SM	Right	Num	initial	M	18	2	Village	8	3	0	115	0	3	9	Oshiwambo	20	1833
0	SM	Right	Num	initial	M	18	2	Village	8	3	0	115	0	7	10	Oshiwambo	20	1834
1	SM	Right	Num	initial	M	18	2	Village	8	3	0	115	0	9	11	Oshiwambo	20	1835
2	SM	Right	Num	initial	M	18	2	Village	8	3	0	115	0	4	12	Oshiwambo	20	1836
1	SM	Right	Num	initial	M	18	2	Village	8	3	0	115	0	7	13	Oshiwambo	20	1837
0	SM	Right	Num	initial	M	18	2	Village	8	3	0	115	0	4	14	Oshiwambo	20	1838
0	SM	Right	Num	initial	M	18	2	Village	8	3	0	115	0	7	15	Oshiwambo	20	1839
3	SM	Right	Num	initial	M	18	2	Village	8	3	0	115	0	6	16	Oshiwambo	20	1840
1	SM	Right	Num	initial	M	18	2	Village	8	3	0	115	0	3	17	Oshiwambo	20	1841
1	SM	Right	Num	initial	M	18	2	Village	8	3	0	115	0	8	18	Oshiwambo	20	1842
2	SM	Right	Num	initial	M	18	2	Village	8	3	0	115	0	5	19	Oshiwambo	20	1843
1	SM	Right	Num	initial	M	18	2	Village	8	3	0	115	0	4	20	Oshiwambo	20	1844
2	SM	Right	Num	initial	M	18	2	Village	8	3	0	115	0	9	21	Oshiwambo	20	1845
1	SM	Right	Spa	initial	M	18	2	Village	8	3	0	115	0	3	1	Oshiwambo	20	1846
0	SM	Right	Spa	initial	M	18	2	Village	8	3	0	115	0	7	2	Oshiwambo	20	1847
0	SM	Right	Spa	initial	M	18	2	Village	8	3	0	115	0	4	3	Oshiwambo	20	1848
1	SM	Right	Spa	initial	M	18	2	Village	8	3	0	115	0	2	4	Oshiwambo	20	1849
0	SM	Right	Spa	initial	M	18	2	Village	8	3	0	115	0	5	5	Oshiwambo	20	1850
0	SM	Right	Spa	initial	M	18	2	Village	8	3	0	115	0	3	6	Oshiwambo	20	1851
0	SM	Right	Spa	initial	M	18	2	Village	8	3	0	115	0	6	7	Oshiwambo	20	1852
2	SM	Right	Spa	initial	M	18	2	Village	8	3	0	115	0	7	8	Oshiwambo	20	1853
0	SM	Right	Spa	initial	M	18	2	Village	8	3	0	115	0	4	9	Oshiwambo	20	1854
0	SM	Right	Spa	initial	M	18	2	Village	8	3	0	115	0	2	10	Oshiwambo	20	1855
0	SM	Right	Spa	initial	M	18	2	Village	8	3	0	115	0	5	11	Oshiwambo	20	1856
0	SM	Right	Spa	initial	M	18	2	Village	8	3	0	115	0	3	12	Oshiwambo	20	1857
0	SM	Right	Spa	initial	M	18	2	Village	8	3	0	115	0	6	13	Oshiwambo	20	1858
1	SM	Right	Spa	initial	M	18	2	Village	8	3	0	115	0	2	14	Oshiwambo	20	1859
1	SM	Right	Spa	initial	M	18	2	Village	8	3	0	115	0	4	15	Oshiwambo	20	1860
1	SM	Right	Spa	initial	M	18	2	Village	8	3	0	115	0	5	16	Oshiwambo	20	1861
0	SM	Right	Spa	initial	M	18	2	Village	8	3	0	115	0	6	17	Oshiwambo	20	1862
0	SM	Right	Spa	initial	M	18	2	Village	8	3	0	115	0	7	18	Oshiwambo	20	1863
0	SM	Right	Wor	initial	M	18	2	Village	8	3	0	115	0	6	1	Oshiwambo	20	1864
1	SM	Right	Wor	initial	M	18	2	Village	8	3	0	115	0	2	2	Oshiwambo	20	1865
1	SM	Right	Wor	initial	M	18	2	Village	8	3	0	115	0	3	3	Oshiwambo	20	1866
0	SM	Right	Wor	initial	M	18	2	Village	8	3	0	115	0	4	4	Oshiwambo	20	1867
1	SM	Right	Wor	initial	M	18	2	Village	8	3	0	115	0	2	5	Oshiwambo	20	1868
1	SM	Right	Wor	initial	M	18	2	Village	8	3	0	115	0	7	6	Oshiwambo	20	1869
0	SM	Right	Wor	initial	M	18	2	Village	8	3	0	115	0	5	7	Oshiwambo	20	1870
0	SM	Right	Wor	initial	M	18	2	Village	8	3	0	115	0	3	8	Oshiwambo	20	1871
1	SM	Right	Wor	initial	M	18	2	Village	8	3	0	115	0	6	9	Oshiwambo	20	1872
0	SM	Right	Wor	initial	M	18	2	Village	8	3	0	115	0	5	10	Oshiwambo	20	1873
0	SM	Right	Wor	initial	M	18	2	Village	8	3	0	115	0	4	11	Oshiwambo	20	1874
0	SM	Right	Wor	initial	M	18	2	Village	8	3	0	115	0	7	12	Oshiwambo	20	1875
1	SM	Right	Wor	initial	M	18	2	Village	8	3	0	115	0	2	13	Oshiwambo	20	1876
0	SM	Right	Wor	initial	M	18	2	Village	8	3	0	115	0	3	14	Oshiwambo	20	1877
0	SM	Right	Wor	initial	M	18	2	Village	8	3	0	115	0	5	15	Oshiwambo	20	1878
1	SM	Right	Wor	initial	M	18	2	Village	8	3	0	115	0	4	16	Oshiwambo	20	1879
1	SM	Right	Wor	initial	M	18	2	Village	8	3	0	115	0	7	17	Oshiwambo	20	1880
0	SM	Right	Wor	initial	M	18	2	Village	8	3	0	115	0	6	18	Oshiwambo	20	1881
0	WM	Right	Num	initial	M	18	2	Village	8	3	0	115	0	4	1	Oshiwambo	20	1882
1	WM	Right	Num	initial	M	18	2	Village	8	3	0	115	0	2	2	Oshiwambo	20	1883
1	WM	Right	Num	initial	M	18	2	Village	8	3	0	115	0	5	3	Oshiwambo	20	1884
0	WM	Right	Num	initial	M	18	2	Village	8	3	0	115	0	3	4	Oshiwambo	20	1885
0	WM	Right	Num	initial	M	18	2	Village	8	3	0	115	0	6	5	Oshiwambo	20	1886
1	WM	Right	Num	initial	M	18	2	Village	8	3	0	115	0	3	6	Oshiwambo	20	1887
1	WM	Right	Num	initial	M	18	2	Village	8	3	0	115	0	2	7	Oshiwambo	20	1888
0	WM	Right	Num	initial	M	18	2	Village	8	3	0	115	0	4	8	Oshiwambo	20	1889
0	WM	Right	Num	initial	M	18	2	Village	8	3	0	115	0	5	9	Oshiwambo	20	1890
1	WM	Right	Num	initial	M	18	2	Village	8	3	0	115	0	6	10	Oshiwambo	20	1891
1	WM	Right	Num	initial	M	18	2	Village	8	3	0	115	0	3	11	Oshiwambo	20	1892
0	WM	Right	Num	initial	M	18	2	Village	8	3	0	115	0	5	12	Oshiwambo	20	1893
0	WM	Right	Num	initial	M	18	2	Village	8	3	0	115	0	6	13	Oshiwambo	20	1894
2	WM	Right	Num	initial	M	18	2	Village	8	3	0	115	0	4	14	Oshiwambo	20	1895
1	WM	Right	Num	initial	M	18	2	Village	8	3	0	115	0	2	15	Oshiwambo	20	1896
1	WM	Right	Spa	initial	M	18	2	Village	8	3	0	115	0	3	1	Oshiwambo	20	1897
1	WM	Right	Spa	initial	M	18	2	Village	8	3	0	115	0	2	2	Oshiwambo	20	1898
0	WM	Right	Spa	initial	M	18	2	Village	8	3	0	115	0	5	3	Oshiwambo	20	1899
2	WM	Right	Spa	initial	M	18	2	Village	8	3	0	115	0	4	4	Oshiwambo	20	1900
1	WM	Right	Spa	initial	M	18	2	Village	8	3	0	115	0	3	5	Oshiwambo	20	1901
2	WM	Right	Spa	initial	M	18	2	Village	8	3	0	115	0	4	6	Oshiwambo	20	1902
2	WM	Right	Spa	initial	M	18	2	Village	8	3	0	115	0	5	7	Oshiwambo	20	1903
0	WM	Right	Spa	initial	M	18	2	Village	8	3	0	115	0	2	8	Oshiwambo	20	1904
0	WM	Right	Spa	initial	M	18	2	Village	8	3	0	115	0	3	9	Oshiwambo	20	1905
1	WM	Right	Spa	initial	M	18	2	Village	8	3	0	115	0	4	10	Oshiwambo	20	1906
0	WM	Right	Spa	initial	M	18	2	Village	8	3	0	115	0	5	11	Oshiwambo	20	1907
1	WM	Right	Spa	initial	M	18	2	Village	8	3	0	115	0	2	12	Oshiwambo	20	1908
1	WM	Right	Wor	initial	M	18	2	Village	8	3	0	115	0	3	1	Oshiwambo	20	1909
0	WM	Right	Wor	initial	M	18	2	Village	8	3	0	115	0	4	2	Oshiwambo	20	1910
0	WM	Right	Wor	initial	M	18	2	Village	8	3	0	115	0	5	3	Oshiwambo	20	1911
0	WM	Right	Wor	initial	M	18	2	Village	8	3	0	115	0	2	4	Oshiwambo	20	1912
1	WM	Right	Wor	initial	M	18	2	Village	8	3	0	115	0	3	5	Oshiwambo	20	1913
0	WM	Right	Wor	initial	M	18	2	Village	8	3	0	115	0	2	6	Oshiwambo	20	1914
0	WM	Right	Wor	initial	M	18	2	Village	8	3	0	115	0	4	7	Oshiwambo	20	1915
0	WM	Right	Wor	initial	M	18	2	Village	8	3	0	115	0	5	8	Oshiwambo	20	1916
1	WM	Right	Wor	initial	M	18	2	Village	8	3	0	115	0	4	9	Oshiwambo	20	1917
0	WM	Right	Wor	initial	M	18	2	Village	8	3	0	115	0	3	10	Oshiwambo	20	1918
1	WM	Right	Wor	initial	M	18	2	Village	8	3	0	115	0	2	11	Oshiwambo	20	1919
1	WM	Right	Wor	initial	M	18	2	Village	8	3	0	115	0	5	12	Oshiwambo	20	1920
1	SM	Right	Num	initial	F	15	0	Village	8	5	0	115	0	5	1	Oshiwambo	21	1921
1	SM	Right	Num	initial	F	15	0	Village	8	5	0	115	0	3	2	Oshiwambo	21	1922
3	SM	Right	Num	initial	F	15	0	Village	8	5	0	115	0	6	3	Oshiwambo	21	1923
3	SM	Right	Num	initial	F	15	0	Village	8	5	0	115	0	9	4	Oshiwambo	21	1924
0	SM	Right	Num	initial	F	15	0	Village	8	5	0	115	0	8	5	Oshiwambo	21	1925
2	SM	Right	Num	initial	F	15	0	Village	8	5	0	115	0	5	6	Oshiwambo	21	1926
1	SM	Right	Num	initial	F	15	0	Village	8	5	0	115	0	6	7	Oshiwambo	21	1927
2	SM	Right	Num	initial	F	15	0	Village	8	5	0	115	0	8	8	Oshiwambo	21	1928
1	SM	Right	Num	initial	F	15	0	Village	8	5	0	115	0	3	9	Oshiwambo	21	1929
3	SM	Right	Num	initial	F	15	0	Village	8	5	0	115	0	7	10	Oshiwambo	21	1930
2	SM	Right	Num	initial	F	15	0	Village	8	5	0	115	0	9	11	Oshiwambo	21	1931
2	SM	Right	Num	initial	F	15	0	Village	8	5	0	115	0	4	12	Oshiwambo	21	1932
2	SM	Right	Num	initial	F	15	0	Village	8	5	0	115	0	7	13	Oshiwambo	21	1933
1	SM	Right	Num	initial	F	15	0	Village	8	5	0	115	0	4	14	Oshiwambo	21	1934
0	SM	Right	Num	initial	F	15	0	Village	8	5	0	115	0	7	15	Oshiwambo	21	1935
0	SM	Right	Num	initial	F	15	0	Village	8	5	0	115	0	6	16	Oshiwambo	21	1936
1	SM	Right	Num	initial	F	15	0	Village	8	5	0	115	0	3	17	Oshiwambo	21	1937
1	SM	Right	Num	initial	F	15	0	Village	8	5	0	115	0	8	18	Oshiwambo	21	1938
2	SM	Right	Num	initial	F	15	0	Village	8	5	0	115	0	5	19	Oshiwambo	21	1939
2	SM	Right	Num	initial	F	15	0	Village	8	5	0	115	0	4	20	Oshiwambo	21	1940
2	SM	Right	Num	initial	F	15	0	Village	8	5	0	115	0	9	21	Oshiwambo	21	1941
0	SM	Right	Spa	initial	F	15	0	Village	8	5	0	115	0	3	1	Oshiwambo	21	1942
0	SM	Right	Spa	initial	F	15	0	Village	8	5	0	115	0	7	2	Oshiwambo	21	1943
0	SM	Right	Spa	initial	F	15	0	Village	8	5	0	115	0	4	3	Oshiwambo	21	1944
0	SM	Right	Spa	initial	F	15	0	Village	8	5	0	115	0	2	4	Oshiwambo	21	1945
0	SM	Right	Spa	initial	F	15	0	Village	8	5	0	115	0	5	5	Oshiwambo	21	1946
0	SM	Right	Spa	initial	F	15	0	Village	8	5	0	115	0	3	6	Oshiwambo	21	1947
0	SM	Right	Spa	initial	F	15	0	Village	8	5	0	115	0	6	7	Oshiwambo	21	1948
1	SM	Right	Spa	initial	F	15	0	Village	8	5	0	115	0	7	8	Oshiwambo	21	1949
0	SM	Right	Spa	initial	F	15	0	Village	8	5	0	115	0	4	9	Oshiwambo	21	1950
0	SM	Right	Spa	initial	F	15	0	Village	8	5	0	115	0	2	10	Oshiwambo	21	1951
0	SM	Right	Spa	initial	F	15	0	Village	8	5	0	115	0	5	11	Oshiwambo	21	1952
0	SM	Right	Spa	initial	F	15	0	Village	8	5	0	115	0	3	12	Oshiwambo	21	1953
1	SM	Right	Spa	initial	F	15	0	Village	8	5	0	115	0	6	13	Oshiwambo	21	1954
1	SM	Right	Spa	initial	F	15	0	Village	8	5	0	115	0	2	14	Oshiwambo	21	1955
0	SM	Right	Spa	initial	F	15	0	Village	8	5	0	115	0	4	15	Oshiwambo	21	1956
0	SM	Right	Spa	initial	F	15	0	Village	8	5	0	115	0	5	16	Oshiwambo	21	1957
0	SM	Right	Spa	initial	F	15	0	Village	8	5	0	115	0	6	17	Oshiwambo	21	1958
1	SM	Right	Spa	initial	F	15	0	Village	8	5	0	115	0	7	18	Oshiwambo	21	1959
3	SM	Right	Wor	initial	F	15	0	Village	8	5	0	115	0	6	1	Oshiwambo	21	1960
1	SM	Right	Wor	initial	F	15	0	Village	8	5	0	115	0	2	2	Oshiwambo	21	1961
1	SM	Right	Wor	initial	F	15	0	Village	8	5	0	115	0	3	3	Oshiwambo	21	1962
0	SM	Right	Wor	initial	F	15	0	Village	8	5	0	115	0	4	4	Oshiwambo	21	1963
1	SM	Right	Wor	initial	F	15	0	Village	8	5	0	115	0	2	5	Oshiwambo	21	1964
0	SM	Right	Wor	initial	F	15	0	Village	8	5	0	115	0	7	6	Oshiwambo	21	1965
0	SM	Right	Wor	initial	F	15	0	Village	8	5	0	115	0	5	7	Oshiwambo	21	1966
0	SM	Right	Wor	initial	F	15	0	Village	8	5	0	115	0	3	8	Oshiwambo	21	1967
3	SM	Right	Wor	initial	F	15	0	Village	8	5	0	115	0	6	9	Oshiwambo	21	1968
2	SM	Right	Wor	initial	F	15	0	Village	8	5	0	115	0	5	10	Oshiwambo	21	1969
0	SM	Right	Wor	initial	F	15	0	Village	8	5	0	115	0	4	11	Oshiwambo	21	1970
0	SM	Right	Wor	initial	F	15	0	Village	8	5	0	115	0	7	12	Oshiwambo	21	1971
1	SM	Right	Wor	initial	F	15	0	Village	8	5	0	115	0	2	13	Oshiwambo	21	1972
0	SM	Right	Wor	initial	F	15	0	Village	8	5	0	115	0	3	14	Oshiwambo	21	1973
0	SM	Right	Wor	initial	F	15	0	Village	8	5	0	115	0	5	15	Oshiwambo	21	1974
0	SM	Right	Wor	initial	F	15	0	Village	8	5	0	115	0	4	16	Oshiwambo	21	1975
1	SM	Right	Wor	initial	F	15	0	Village	8	5	0	115	0	7	17	Oshiwambo	21	1976
1	SM	Right	Wor	initial	F	15	0	Village	8	5	0	115	0	6	18	Oshiwambo	21	1977
2	WM	Right	Num	initial	F	15	0	Village	8	5	0	115	0	4	1	Oshiwambo	21	1978
1	WM	Right	Num	initial	F	15	0	Village	8	5	0	115	0	2	2	Oshiwambo	21	1979
0	WM	Right	Num	initial	F	15	0	Village	8	5	0	115	0	5	3	Oshiwambo	21	1980
0	WM	Right	Num	initial	F	15	0	Village	8	5	0	115	0	3	4	Oshiwambo	21	1981
0	WM	Right	Num	initial	F	15	0	Village	8	5	0	115	0	6	5	Oshiwambo	21	1982
0	WM	Right	Num	initial	F	15	0	Village	8	5	0	115	0	3	6	Oshiwambo	21	1983
1	WM	Right	Num	initial	F	15	0	Village	8	5	0	115	0	2	7	Oshiwambo	21	1984
0	WM	Right	Num	initial	F	15	0	Village	8	5	0	115	0	4	8	Oshiwambo	21	1985
1	WM	Right	Num	initial	F	15	0	Village	8	5	0	115	0	5	9	Oshiwambo	21	1986
1	WM	Right	Num	initial	F	15	0	Village	8	5	0	115	0	6	10	Oshiwambo	21	1987
1	WM	Right	Num	initial	F	15	0	Village	8	5	0	115	0	3	11	Oshiwambo	21	1988
0	WM	Right	Num	initial	F	15	0	Village	8	5	0	115	0	5	12	Oshiwambo	21	1989
0	WM	Right	Num	initial	F	15	0	Village	8	5	0	115	0	6	13	Oshiwambo	21	1990
0	WM	Right	Num	initial	F	15	0	Village	8	5	0	115	0	4	14	Oshiwambo	21	1991
0	WM	Right	Num	initial	F	15	0	Village	8	5	0	115	0	2	15	Oshiwambo	21	1992
0	WM	Right	Spa	initial	F	15	0	Village	8	5	0	115	0	3	1	Oshiwambo	21	1993
0	WM	Right	Spa	initial	F	15	0	Village	8	5	0	115	0	2	2	Oshiwambo	21	1994
0	WM	Right	Spa	initial	F	15	0	Village	8	5	0	115	0	5	3	Oshiwambo	21	1995
0	WM	Right	Spa	initial	F	15	0	Village	8	5	0	115	0	4	4	Oshiwambo	21	1996
0	WM	Right	Spa	initial	F	15	0	Village	8	5	0	115	0	3	5	Oshiwambo	21	1997
1	WM	Right	Spa	initial	F	15	0	Village	8	5	0	115	0	4	6	Oshiwambo	21	1998
0	WM	Right	Spa	initial	F	15	0	Village	8	5	0	115	0	5	7	Oshiwambo	21	1999
[truncated: 42,521 more rows]
